# Supplementary material for: An LaeA- and BrlA-Dependent Cellular Network Governs Tissue-Specific Secondary Metabolism in the Human Pathogen Aspergillus fumigatus
Source: mSphere. 2018 Mar 14;3(2):e00050-18. doi: 10.1128/mSphere.00050-18 (PMC5853485; doi:10.1128/mSphere.00050-18)
Supplement: TABLE S1 [file sph002182495st1.xlsx]

## Sheet: brla gmm
Gene	log2 fold change	adjusted p-value	differential expression
Afu1g00100	0.491566	0.626502	Not diff expressed
Afu1g00110	-1.48076	2.9e-11	Overexpressed
Afu1g00120	-1.65578	4.04e-16	Overexpressed
Afu1g00130	-0.474518	0.64731	Not diff expressed
Afu1g00140	-0.759661	0.574105	Not diff expressed
Afu1g00150	0.158605	0.24338	Not diff expressed
Afu1g00160	-0.637871	0.556256	Not diff expressed
Afu1g00170	-1.91456	0.133734	Not diff expressed
Afu1g00180	-2.01124	0.0282517	Overexpressed
Afu1g00200	0.757638	0.568715	Not diff expressed
Afu1g00210	-1.53304	1.06e-48	Overexpressed
Afu1g00220	-0.183786	0.0565946	Overexpressed
Afu1g00230	-0.254025	0.0122738	Overexpressed
Afu1g00240	0.188836	0.80568	Not diff expressed
Afu1g00250	1.19966	0.1663	Not diff expressed
Afu1g00270	-1.2645	0.000320787	Overexpressed
Afu1g00280	0.0856609	0.935088	Not diff expressed
Afu1g00290	-1.48853	0.00594005	Overexpressed
Afu1g00300	-1.64275	0.180803	Not diff expressed
Afu1g00310	-1.29022	0.266144	Not diff expressed
Afu1g00320	NA	NA	Not diff expressed
Afu1g00330	-0.477956	0.630853	Not diff expressed
Afu1g00340	-0.477956	0.630853	Not diff expressed
Afu1g00350	-0.632968	0.572438	Not diff expressed
Afu1g00390	3.54868	4.98e-28	Underexpressed
Afu1g00400	-1.06484	0.314476	Not diff expressed
Afu1g00410	-2.17942	0.00304095	Overexpressed
Afu1g00420	-1.47572	0.00229985	Overexpressed
Afu1g00440	-3.29552	1.82e-60	Overexpressed
Afu1g00450	-2.04528	0.000268101	Overexpressed
Afu1g00460	-1.33386	2.17e-05	Overexpressed
Afu1g00470	-0.216929	0.468414	Not diff expressed
Afu1g00480	-1.98282	0.021701	Overexpressed
Afu1g00490	-0.018265	0.988959	Not diff expressed
Afu1g00500	0.27754	0.058345	Underexpressed
Afu1g00510	-0.399032	0.00956648	Overexpressed
Afu1g00520	0.0206883	0.928461	Not diff expressed
Afu1g00530	0.391805	0.0235484	Underexpressed
Afu1g00540	0.576999	0.000167007	Underexpressed
Afu1g00550	-1.24003	7.19e-15	Overexpressed
Afu1g00560	-0.629023	5.69e-11	Overexpressed
Afu1g00570	-0.407003	0.0405977	Overexpressed
Afu1g00580	-0.167093	0.442854	Not diff expressed
Afu1g00590	-0.80367	0.257135	Not diff expressed
Afu1g00610	-0.63016	0.0147261	Overexpressed
Afu1g00620	-1.09097	0.0597742	Overexpressed
Afu1g00630	-0.528309	0.179279	Not diff expressed
Afu1g00640	-1.5862	2.01e-11	Overexpressed
Afu1g00650	0.301077	0.640614	Not diff expressed
Afu1g00660	0.137328	0.921008	Not diff expressed
Afu1g00670	1.44477	0.26827	Not diff expressed
Afu1g00680	0.468986	0.634794	Not diff expressed
Afu1g00690	-0.477956	0.630853	Not diff expressed
Afu1g00700	0.508913	0.00314748	Underexpressed
Afu1g00710	-1.19919	0.235078	Not diff expressed
Afu1g00720	0.774852	0.559266	Not diff expressed
Afu1g00730	0.891022	0.490508	Not diff expressed
Afu1g00740	-1.00195	0.312273	Not diff expressed
Afu1g00750	0.0337409	0.770386	Not diff expressed
Afu1g00760	-1.33809	2.99e-44	Overexpressed
Afu1g00770	0.916039	0.34497	Not diff expressed
Afu1g00780	-4.13616	3.2e-07	Overexpressed
Afu1g00790	2.38862	5.43e-24	Underexpressed
Afu1g00800	-0.982791	0.285652	Not diff expressed
Afu1g00810	0.775929	0.542312	Not diff expressed
Afu1g00820	-0.498373	0.5966	Not diff expressed
Afu1g00830	-1.35295	2.96e-06	Overexpressed
Afu1g00840	-0.677808	1.88e-10	Overexpressed
Afu1g00850	-1.10061	1.03e-06	Overexpressed
Afu1g00880	0.300848	0.00680017	Underexpressed
Afu1g00890	0.216229	0.679923	Not diff expressed
Afu1g00910	0.616236	3.59e-06	Underexpressed
Afu1g00920	0.461429	1.76e-06	Underexpressed
Afu1g00930	-0.576388	2.02e-13	Overexpressed
Afu1g00940	-0.203085	0.28323	Not diff expressed
Afu1g00950	2.3068	9.3e-10	Underexpressed
Afu1g00960	2.14637	3.7e-31	Underexpressed
Afu1g00970	0.792188	0.184621	Not diff expressed
Afu1g00980	0.887303	0.278117	Not diff expressed
Afu1g00990	-0.861137	0.0625903	Overexpressed
Afu1g01000	-3.06131	3.59e-42	Overexpressed
Afu1g01010	-2.35785	4e-10	Overexpressed
Afu1g01020	-1.82133	1.26e-23	Overexpressed
Afu1g01030	0.767111	1.73e-10	Underexpressed
Afu1g01040	-2.32644	1.33e-55	Overexpressed
Afu1g01050	-0.500483	0.000166992	Overexpressed
Afu1g01070	0.0643347	0.95782	Not diff expressed
Afu1g01080	0.998184	0.343047	Not diff expressed
Afu1g01090	0.38807	0.688337	Not diff expressed
Afu1g01100	-0.597659	0.0498276	Overexpressed
Afu1g01110	0.0187837	0.990104	Not diff expressed
Afu1g01120	1.48358	0.0426742	Underexpressed
Afu1g01130	0.984814	0.0465413	Underexpressed
Afu1g01140	-0.300012	0.307128	Not diff expressed
Afu1g01160	-3.83203	3.19e-46	Overexpressed
Afu1g01170	-1.18891	0.337114	Not diff expressed
Afu1g01175	4.17421	2.05e-09	Underexpressed
Afu1g01180	-0.250741	0.813414	Not diff expressed
Afu1g01190	0.359552	0.795026	Not diff expressed
Afu1g01200	-0.477956	0.630853	Not diff expressed
Afu1g01210	1.08464	0.421768	Not diff expressed
Afu1g01220	1.63313	0.204266	Not diff expressed
Afu1g01230	1.02204	0.0801159	Underexpressed
Afu1g01240	-0.36688	0.0115152	Overexpressed
Afu1g01250	-0.408928	0.656408	Not diff expressed
Afu1g01260	-1.6849	2.14e-05	Overexpressed
Afu1g01265	-1.40924	0.186518	Not diff expressed
Afu1g01270	0.973213	0.366148	Not diff expressed
Afu1g01280	1.29318	0.329795	Not diff expressed
Afu1g01290	-1.46544	0.247108	Not diff expressed
Afu1g01300	-1.90828	0.00153333	Overexpressed
Afu1g01310	-3.77124	0.00102181	Overexpressed
Afu1g01320	-0.454277	0.750262	Not diff expressed
Afu1g01330	-0.608445	0.00694263	Overexpressed
Afu1g01340	-1.07343	2.61e-08	Overexpressed
Afu1g01350	-0.579276	0.00320602	Overexpressed
Afu1g01360	-0.252705	0.080871	Overexpressed
Afu1g01370	1.02722	1.94e-12	Underexpressed
Afu1g01380	-0.287436	0.0142447	Overexpressed
Afu1g01390	-2.05442	4.16e-06	Overexpressed
Afu1g01400	0.420728	0.0124781	Underexpressed
Afu1g01410	0.887082	2.34e-10	Underexpressed
Afu1g01420	-0.324583	0.822698	Not diff expressed
Afu1g01430	-2.13041	5.05e-58	Overexpressed
Afu1g01440	-1.17364	0.133734	Not diff expressed
Afu1g01450	-3.58821	3.93e-145	Overexpressed
Afu1g01460	-1.2629	0.000671968	Overexpressed
Afu1g01480	1.5818	0.213884	Not diff expressed
Afu1g01490	-0.168802	0.420204	Not diff expressed
Afu1g01500	0.0669091	0.951905	Not diff expressed
Afu1g01520	-2.36316	0.0477385	Overexpressed
Afu1g01530	-0.607229	0.0298083	Overexpressed
Afu1g01540	-5.14848	2.45e-60	Overexpressed
Afu1g01550	-1.3847	5.01e-10	Overexpressed
Afu1g01560	-1.56418	4.54e-31	Overexpressed
Afu1g01570	-0.916809	9.89e-05	Overexpressed
Afu1g01580	-0.477956	0.630853	Not diff expressed
Afu1g01590	-1.42696	3.73e-32	Overexpressed
Afu1g01600	2.66743	6.42e-61	Underexpressed
Afu1g01610	1.4474	1.48e-08	Underexpressed
Afu1g01620	-0.210338	0.274325	Not diff expressed
Afu1g01630	-1.10751	7.79e-07	Overexpressed
Afu1g01640	-0.445023	6.96e-05	Overexpressed
Afu1g01650	-1.20752	0.000655998	Overexpressed
Afu1g01660	-1.32646	0.00770324	Overexpressed
Afu1g01670	0.224134	0.868584	Not diff expressed
Afu1g01680	-1.68483	5.47e-73	Overexpressed
Afu1g01690	0.369559	0.00454719	Underexpressed
Afu1g01700	0.0360359	0.867438	Not diff expressed
Afu1g01710	0.477464	0.689416	Not diff expressed
Afu1g01720	-0.46531	8.02e-08	Overexpressed
Afu1g01730	0.0464708	0.734123	Not diff expressed
Afu1g01740	0.511577	3.24e-07	Underexpressed
Afu1g01750	0.566461	0.000829086	Underexpressed
Afu1g01760	-0.470943	3.55e-06	Overexpressed
Afu1g01770	-0.532299	0.0345175	Overexpressed
Afu1g01780	-0.231361	0.818944	Not diff expressed
Afu1g01790	0.492	2.34e-05	Underexpressed
Afu1g01812	-2.9426	2.31e-16	Overexpressed
Afu1g01820	-1.66417	0.191775	Not diff expressed
Afu1g01830	0.0251227	0.942882	Not diff expressed
Afu1g01850	-0.541018	2.17e-05	Overexpressed
Afu1g01860	0.427106	0.00762835	Underexpressed
Afu1g01870	0.166155	0.242124	Not diff expressed
Afu1g01890	-3.61414	6.37e-99	Overexpressed
Afu1g01900	-0.795825	6.66e-05	Overexpressed
Afu1g01910	-1.91044	1.03e-56	Overexpressed
Afu1g01920	-1.85399	2.28e-82	Overexpressed
Afu1g01930	-0.851865	0.00175073	Overexpressed
Afu1g01940	-1.26695	2.99e-20	Overexpressed
Afu1g01950	-0.388175	0.0492079	Overexpressed
Afu1g01960	-2.06888	3.33e-15	Overexpressed
Afu1g01970	0.373491	0.00715283	Underexpressed
Afu1g01980	0.535892	0.527328	Not diff expressed
Afu1g01990	0.262691	0.252243	Not diff expressed
Afu1g02000	-0.423987	0.0707919	Overexpressed
Afu1g02010	0.478547	1.68e-06	Underexpressed
Afu1g02020	-0.262031	0.0336177	Overexpressed
Afu1g02030	0.932906	3.43e-26	Underexpressed
Afu1g02040	-1.57617	4.93e-58	Overexpressed
Afu1g02050	0.0998073	0.367752	Not diff expressed
Afu1g02060	-0.597039	0.278479	Not diff expressed
Afu1g02070	1.48917	2.67e-60	Underexpressed
Afu1g02080	1.02433	4.59e-20	Underexpressed
Afu1g02090	-0.0476274	0.716542	Not diff expressed
Afu1g02100	-0.585677	0.00414548	Overexpressed
Afu1g02110	3.38711	0	Underexpressed
Afu1g02120	-0.407771	0.00246757	Overexpressed
Afu1g02130	-0.0557286	0.748624	Not diff expressed
Afu1g02140	-0.481298	0.00358259	Overexpressed
Afu1g02150	0.437345	1.1e-06	Underexpressed
Afu1g02160	-0.401288	0.0510486	Overexpressed
Afu1g02170	-0.83596	3.07e-18	Overexpressed
Afu1g02180	-0.582589	4.23e-08	Overexpressed
Afu1g02190	0.0357215	0.758063	Not diff expressed
Afu1g02200	0.549716	3.49e-05	Underexpressed
Afu1g02210	0.786059	1.46e-06	Underexpressed
Afu1g02220	-0.390752	0.747907	Not diff expressed
Afu1g02230	-3.64183	1.86e-14	Overexpressed
Afu1g02240	-0.343561	0.795026	Not diff expressed
Afu1g02250	NA	NA	Not diff expressed
Afu1g02255	1.75452	0.169423	Not diff expressed
Afu1g02260	-0.0837609	0.955852	Not diff expressed
Afu1g02270	-0.601368	3.34e-11	Overexpressed
Afu1g02280	-0.326737	0.0111555	Overexpressed
Afu1g02290	-0.686689	4.04e-09	Overexpressed
Afu1g02300	-2.15046	0.0104829	Overexpressed
Afu1g02310	-3.29684	4.27e-12	Overexpressed
Afu1g02320	-3.13497	1.8e-16	Overexpressed
Afu1g02330	-0.616095	1.14e-11	Overexpressed
Afu1g02340	0.554539	1.07e-08	Underexpressed
Afu1g02350	-0.127204	0.511034	Not diff expressed
Afu1g02360	-0.150863	0.320845	Not diff expressed
Afu1g02370	-0.471475	0.156385	Not diff expressed
Afu1g02380	-0.550069	0.201392	Not diff expressed
Afu1g02390	0.387818	0.0705249	Underexpressed
Afu1g02400	0.00612864	0.967078	Not diff expressed
Afu1g02410	0.202562	0.0472456	Underexpressed
Afu1g02420	-0.387533	0.00056868	Overexpressed
Afu1g02430	0.0806649	0.505129	Not diff expressed
Afu1g02440	-0.47775	0.00709146	Overexpressed
Afu1g02450	-0.352152	0.0155531	Overexpressed
Afu1g02460	0.63511	7.78e-08	Underexpressed
Afu1g02480	-0.661333	0.000200527	Overexpressed
Afu1g02490	-0.386334	0.000830106	Overexpressed
Afu1g02500	-0.0455135	0.764455	Not diff expressed
Afu1g02510	0.0958669	0.352409	Not diff expressed
Afu1g02520	-0.00614084	0.996353	Not diff expressed
Afu1g02530	-0.899714	7.57e-10	Overexpressed
Afu1g02540	-0.108975	0.253399	Not diff expressed
Afu1g02550	0.713164	7.22e-20	Underexpressed
Afu1g02560	0.189687	0.319654	Not diff expressed
Afu1g02570	0.214189	0.113016	Not diff expressed
Afu1g02580	0.641761	5.57e-07	Underexpressed
Afu1g02590	-0.445708	0.000214028	Overexpressed
Afu1g02600	-0.352832	0.000292668	Overexpressed
Afu1g02610	0.0993796	0.538302	Not diff expressed
Afu1g02620	0.816686	7.6e-09	Underexpressed
Afu1g02630	0.200889	0.164971	Not diff expressed
Afu1g02640	-0.131463	0.330154	Not diff expressed
Afu1g02650	-0.546534	0.529356	Not diff expressed
Afu1g02660	-3.08906	1.14e-20	Overexpressed
Afu1g02670	0.080174	0.459051	Not diff expressed
Afu1g02680	1.09473	2.15e-11	Underexpressed
Afu1g02700	-1.08379	4.7e-14	Overexpressed
Afu1g02710	-0.0447423	0.779884	Not diff expressed
Afu1g02720	-0.861901	5.32e-07	Overexpressed
Afu1g02730	1.05072	1.23e-10	Underexpressed
Afu1g02740	-2.85851	0.00537624	Overexpressed
Afu1g02750	-1.67112	0.0652771	Overexpressed
Afu1g02760	-0.276797	0.0018624	Overexpressed
Afu1g02770	-5.07314	6.99e-56	Overexpressed
Afu1g02780	0.512255	0.102154	Not diff expressed
Afu1g02800	-1.33182	2.48e-44	Overexpressed
Afu1g02810	-0.240854	0.165698	Not diff expressed
Afu1g02820	1.1825	2.45e-28	Underexpressed
Afu1g02830	0.496768	1.4e-06	Underexpressed
Afu1g02840	0.0901	0.487534	Not diff expressed
Afu1g02850	-1.01269	2.37e-22	Overexpressed
Afu1g02860	-0.508692	0.359716	Not diff expressed
Afu1g02870	0.152446	0.172722	Not diff expressed
Afu1g02880	-0.785518	5.6e-12	Overexpressed
Afu1g02890	0.154033	0.243846	Not diff expressed
Afu1g02900	1.48854	2.51e-14	Underexpressed
Afu1g02910	0.622678	1.42e-13	Underexpressed
Afu1g02920	0.162943	0.254993	Not diff expressed
Afu1g02930	0.43804	0.000952906	Underexpressed
Afu1g02940	-0.0957697	0.579399	Not diff expressed
Afu1g02950	2.36904	9.94e-124	Underexpressed
Afu1g02960	2.25369	5.87e-42	Underexpressed
Afu1g02970	0.334647	0.0336593	Underexpressed
Afu1g02980	-0.0241082	0.844478	Not diff expressed
Afu1g02985	-0.259496	0.0454935	Overexpressed
Afu1g02990	-0.029045	0.79759	Not diff expressed
Afu1g03000	0.131887	0.695198	Not diff expressed
Afu1g03010	0.237279	0.0582079	Underexpressed
Afu1g03020	0.393664	0.00106013	Underexpressed
Afu1g03030	0.264155	0.00571705	Underexpressed
Afu1g03035	0.171528	0.373837	Not diff expressed
Afu1g03040	-1.02178	4.08e-37	Overexpressed
Afu1g03050	-0.502655	1.43e-06	Overexpressed
Afu1g03060	0.0841437	0.421703	Not diff expressed
Afu1g03070	0.0559395	0.702272	Not diff expressed
Afu1g03080	0.0260834	0.883829	Not diff expressed
Afu1g03090	-0.269227	0.0113998	Overexpressed
Afu1g03100	0.786878	6.75e-17	Underexpressed
Afu1g03110	0.984118	4.45e-26	Underexpressed
Afu1g03120	-0.54805	3e-05	Overexpressed
Afu1g03130	0.371632	0.00395805	Underexpressed
Afu1g03140	-1.30142	4.39e-40	Overexpressed
Afu1g03150	5.51766	0	Underexpressed
Afu1g03160	6.0065	3.58e-59	Underexpressed
Afu1g03170	0.380954	0.0384926	Underexpressed
Afu1g03180	-0.317016	0.241313	Not diff expressed
Afu1g03190	1.33965	0.186518	Not diff expressed
Afu1g03200	4.9079	5.9e-30	Underexpressed
Afu1g03210	-0.206473	0.281597	Not diff expressed
Afu1g03220	-0.705388	0.565811	Not diff expressed
Afu1g03230	-1.2375	0.352318	Not diff expressed
Afu1g03240	-0.477956	0.630853	Not diff expressed
Afu1g03250	NA	NA	Not diff expressed
Afu1g03260	NA	NA	Not diff expressed
Afu1g03270	0.858408	0.462846	Not diff expressed
Afu1g03280	-1.96524	0.000283207	Overexpressed
Afu1g03290	-1.05212	0.129292	Not diff expressed
Afu1g03300	-1.15575	0.156782	Not diff expressed
Afu1g03310	-0.438283	0.755273	Not diff expressed
Afu1g03320	-1.56297	0.00280781	Overexpressed
Afu1g03352	3.43805	1.93e-05	Underexpressed
Afu1g03360	1.04091	0.0553348	Underexpressed
Afu1g03370	-0.510117	4.07e-08	Overexpressed
Afu1g03380	-0.700009	2.68e-19	Overexpressed
Afu1g03390	1.82192	5.46e-109	Underexpressed
Afu1g03400	0.63373	1.45e-12	Underexpressed
Afu1g03410	-0.153874	0.225366	Not diff expressed
Afu1g03420	-0.180807	0.163187	Not diff expressed
Afu1g03430	0.0301537	0.861992	Not diff expressed
Afu1g03440	-1.28549	5.61e-28	Overexpressed
Afu1g03450	-0.0316714	0.799408	Not diff expressed
Afu1g03460	0.0485453	0.687426	Not diff expressed
Afu1g03470	0.491566	0.626502	Not diff expressed
Afu1g03480	-1.39146	0.109012	Not diff expressed
Afu1g03490	0.499862	8.97e-05	Underexpressed
Afu1g03500	0.0211095	0.849931	Not diff expressed
Afu1g03510	0.97122	7.65e-27	Underexpressed
Afu1g03520	0.0742259	0.921434	Not diff expressed
Afu1g03530	-0.635707	2.21e-05	Overexpressed
Afu1g03540	0.363385	0.00353771	Underexpressed
Afu1g03550	0.221603	0.0247576	Underexpressed
Afu1g03560	-0.60422	7.03e-07	Overexpressed
Afu1g03570	0.145507	0.687987	Not diff expressed
Afu1g03580	-0.277435	0.442281	Not diff expressed
Afu1g03590	-0.0148281	0.907845	Not diff expressed
Afu1g03600	0.140854	0.591598	Not diff expressed
Afu1g03610	6.88192	0	Underexpressed
Afu1g03620	-0.171629	0.285145	Not diff expressed
Afu1g03630	0.104492	0.330714	Not diff expressed
Afu1g03640	-0.126771	0.576793	Not diff expressed
Afu1g03650	0.574833	6.91e-06	Underexpressed
Afu1g03660	0.701949	1.54e-10	Underexpressed
Afu1g03670	0.468986	0.634794	Not diff expressed
Afu1g03680	0.0431559	0.707362	Not diff expressed
Afu1g03690	-0.885201	7.59e-11	Overexpressed
Afu1g03700	0.116967	0.581466	Not diff expressed
Afu1g03710	0.218406	0.0410053	Underexpressed
Afu1g03720	1.46397	2.62e-56	Underexpressed
Afu1g03730	-1.68473	4.49e-66	Overexpressed
Afu1g03740	0.06555	0.503851	Not diff expressed
Afu1g03750	-0.595808	4.74e-06	Overexpressed
Afu1g03760	0.571656	7.58e-10	Underexpressed
Afu1g03775	-0.109795	0.498233	Not diff expressed
Afu1g03790	1.96745	1.16e-49	Underexpressed
Afu1g03800	0.331457	0.0160033	Underexpressed
Afu1g03810	-0.620814	2.06e-10	Overexpressed
Afu1g03820	-0.162002	0.370377	Not diff expressed
Afu1g03830	-0.418737	0.000612693	Overexpressed
Afu1g03840	0.205165	0.0350285	Underexpressed
Afu1g03860	-0.544846	9.34e-05	Overexpressed
Afu1g03870	-0.487416	0.00172995	Overexpressed
Afu1g03880	-1.70585	3.34e-77	Overexpressed
Afu1g03890	-0.172926	0.265765	Not diff expressed
Afu1g03910	-0.201851	0.0925739	Overexpressed
Afu1g03920	-0.216289	0.0533966	Overexpressed
Afu1g03930	1.45324	1.19e-33	Underexpressed
Afu1g03940	1.13099	5.05e-39	Underexpressed
Afu1g03950	2.25221	5.63e-162	Underexpressed
Afu1g03960	0.0897441	0.491783	Not diff expressed
Afu1g03970	0.340473	3.38e-05	Underexpressed
Afu1g03992	0.827479	1.66e-15	Underexpressed
Afu1g04010	-0.018886	0.899245	Not diff expressed
Afu1g04020	-0.604241	1.27e-10	Overexpressed
Afu1g04040	1.48681	1.1e-66	Underexpressed
Afu1g04062	-0.579525	5.03e-09	Overexpressed
Afu1g04070	0.00236268	0.982468	Not diff expressed
Afu1g04080	0.0864176	0.393638	Not diff expressed
Afu1g04090	0.970947	0.000115869	Underexpressed
Afu1g04100	0.415619	0.334756	Not diff expressed
Afu1g04110	0.0278398	0.865751	Not diff expressed
Afu1g04120	0.701917	0.00063121	Underexpressed
Afu1g04130	-0.0569327	0.757146	Not diff expressed
Afu1g04140	0.91516	1.41e-09	Underexpressed
Afu1g04150	1.41824	8.75e-34	Underexpressed
Afu1g04160	-1.27972	2.11e-12	Overexpressed
Afu1g04170	-0.538551	0.00594677	Overexpressed
Afu1g04190	0.286343	0.00238586	Underexpressed
Afu1g04210	0.206615	0.0312045	Underexpressed
Afu1g04220	-0.254795	0.85783	Not diff expressed
Afu1g04230	0.763163	4.57e-06	Underexpressed
Afu1g04240	0.325895	0.0235425	Underexpressed
Afu1g04250	-0.465278	0.00863777	Overexpressed
Afu1g04260	0.074435	0.462336	Not diff expressed
Afu1g04270	-0.362486	0.00130393	Overexpressed
Afu1g04280	0.518657	4.01e-05	Underexpressed
Afu1g04290	0.772609	4.71e-14	Underexpressed
Afu1g04300	-1.67615	7.8e-20	Overexpressed
Afu1g04310	-0.908227	8.61e-08	Overexpressed
Afu1g04315	0.339035	0.00791528	Underexpressed
Afu1g04320	1.70315	5.97e-103	Underexpressed
Afu1g04330	-0.588792	7.65e-07	Overexpressed
Afu1g04340	-0.295469	0.00934395	Overexpressed
Afu1g04350	0.182167	0.38781	Not diff expressed
Afu1g04360	0.141891	0.165495	Not diff expressed
Afu1g04370	0.73476	9.57e-05	Underexpressed
Afu1g04380	0.601589	5.87e-05	Underexpressed
Afu1g04390	0.3486	0.00498793	Underexpressed
Afu1g04400	0.78926	2.82e-12	Underexpressed
Afu1g04410	-0.147248	0.184193	Not diff expressed
Afu1g04420	-2.1179	1.03e-83	Overexpressed
Afu1g04430	-1.32513	2.33e-64	Overexpressed
Afu1g04440	-0.278968	0.0232204	Overexpressed
Afu1g04450	1.33438	3.43e-38	Underexpressed
Afu1g04455	-0.866393	0.109893	Not diff expressed
Afu1g04460	0.634969	8.61e-05	Underexpressed
Afu1g04470	0.810116	2.56e-12	Underexpressed
Afu1g04480	-0.510521	1.37e-06	Overexpressed
Afu1g04490	0.111535	0.318078	Not diff expressed
Afu1g04510	0.381269	0.548243	Not diff expressed
Afu1g04520	-0.141437	0.229814	Not diff expressed
Afu1g04530	1.82273	4.74e-107	Underexpressed
Afu1g04540	2.17576	1.38e-117	Underexpressed
Afu1g04550	-0.286069	0.00149902	Overexpressed
Afu1g04560	2.0216	1.17e-95	Underexpressed
Afu1g04570	-0.364184	0.0429708	Overexpressed
Afu1g04575	0.220703	0.153139	Not diff expressed
Afu1g04580	-0.17648	0.215094	Not diff expressed
Afu1g04590	0.00946568	0.94843	Not diff expressed
Afu1g04600	0.508294	0.000206313	Underexpressed
Afu1g04610	0.168499	0.242653	Not diff expressed
Afu1g04620	0.933075	9.87e-21	Underexpressed
Afu1g04630	2.83361	2.65e-38	Underexpressed
Afu1g04640	0.608377	1.44e-10	Underexpressed
Afu1g04650	NA	NA	Not diff expressed
Afu1g04660	1.6704	1.47e-103	Underexpressed
Afu1g04670	-0.452888	2.97e-07	Overexpressed
Afu1g04680	0.741825	1.01e-07	Underexpressed
Afu1g04690	-0.919313	2.3e-16	Overexpressed
Afu1g04700	-0.109987	0.290658	Not diff expressed
Afu1g04710	-0.245952	0.0674563	Overexpressed
Afu1g04720	0.771809	1.53e-06	Underexpressed
Afu1g04730	-0.128383	0.603326	Not diff expressed
Afu1g04740	0.00762144	0.991282	Not diff expressed
Afu1g04750	-0.762788	8.67e-18	Overexpressed
Afu1g04760	-0.485482	1.83e-05	Overexpressed
Afu1g04770	-0.13391	0.264895	Not diff expressed
Afu1g04780	-2.32804	1.09e-121	Overexpressed
Afu1g04790	-0.176709	0.0710324	Overexpressed
Afu1g04800	0.143752	0.243791	Not diff expressed
Afu1g04810	0.79764	1.68e-08	Underexpressed
Afu1g04820	-0.457595	3.52e-05	Overexpressed
Afu1g04830	1.10167	1.55e-06	Underexpressed
Afu1g04840	0.300933	0.00852526	Underexpressed
Afu1g04850	0.188677	0.0742672	Underexpressed
Afu1g04860	-0.607125	1.76e-08	Overexpressed
Afu1g04870	5.42229	9.65e-125	Underexpressed
Afu1g04880	-0.360286	4.67e-05	Overexpressed
Afu1g04890	0.0985973	0.368662	Not diff expressed
Afu1g04900	-0.430909	6.4e-05	Overexpressed
Afu1g04910	0.391444	0.000114051	Underexpressed
Afu1g04920	0.56055	0.000201144	Underexpressed
Afu1g04930	0.954506	4.82e-27	Underexpressed
Afu1g04940	0.357114	1.31e-05	Underexpressed
Afu1g04950	0.656291	3.58e-13	Underexpressed
Afu1g04960	0.846398	4.32e-17	Underexpressed
Afu1g04970	0.192863	0.183195	Not diff expressed
Afu1g04980	-0.405821	0.00037853	Overexpressed
Afu1g04990	-0.215111	0.0116518	Overexpressed
Afu1g05000	0.0456824	0.736761	Not diff expressed
Afu1g05010	-2.36295	6.46e-18	Overexpressed
Afu1g05020	1.00525	2.67e-19	Underexpressed
Afu1g05030	NA	NA	Not diff expressed
Afu1g05040	-0.143729	0.0923649	Overexpressed
Afu1g05050	-0.745432	2.25e-09	Overexpressed
Afu1g05060	0.779424	2.95e-15	Underexpressed
Afu1g05070	0.797693	1.09e-07	Underexpressed
Afu1g05080	1.98857	2.48e-134	Underexpressed
Afu1g05090	1.90558	0.00352579	Underexpressed
Afu1g05100	-0.415719	0.000387302	Overexpressed
Afu1g05110	-0.292807	0.00699346	Overexpressed
Afu1g05120	0.628777	5.84e-07	Underexpressed
Afu1g05130	0.426766	1.53e-05	Underexpressed
Afu1g05140	0.681035	0.0341138	Underexpressed
Afu1g05150	0.868581	4.71e-07	Underexpressed
Afu1g05160	-0.0517935	0.712417	Not diff expressed
Afu1g05170	-0.110793	0.543978	Not diff expressed
Afu1g05180	0.507705	0.0103171	Underexpressed
Afu1g05190	-0.216204	0.0238174	Overexpressed
Afu1g05200	0.597102	1.55e-11	Underexpressed
Afu1g05210	0.0317943	0.779873	Not diff expressed
Afu1g05220	-0.377231	0.000157287	Overexpressed
Afu1g05230	-0.225944	0.0780411	Overexpressed
Afu1g05240	0.0761491	0.48589	Not diff expressed
Afu1g05260	-1.14466	5.63e-27	Overexpressed
Afu1g05270	-1.96807	5.11e-30	Overexpressed
Afu1g05280	0.452443	8.75e-06	Underexpressed
Afu1g05290	-1.04355	0.00026259	Overexpressed
Afu1g05300	0.0122138	0.930786	Not diff expressed
Afu1g05310	0.263705	0.0452336	Underexpressed
Afu1g05320	-1.01414	5.53e-19	Overexpressed
Afu1g05330	-0.80146	4.77e-10	Overexpressed
Afu1g05340	1.67965	2.89e-87	Underexpressed
Afu1g05350	0.312405	0.110723	Not diff expressed
Afu1g05360	0.430696	0.00184981	Underexpressed
Afu1g05370	-0.128337	0.284117	Not diff expressed
Afu1g05380	-0.693282	3.78e-08	Overexpressed
Afu1g05390	1.73671	2.24e-80	Underexpressed
Afu1g05400	1.52106	0.0263175	Underexpressed
Afu1g05410	0.252419	0.06842	Underexpressed
Afu1g05420	-0.109192	0.332058	Not diff expressed
Afu1g05430	-0.0239206	0.952556	Not diff expressed
Afu1g05440	-0.18872	0.426881	Not diff expressed
Afu1g05450	-0.816976	2.22e-18	Overexpressed
Afu1g05460	-1.0106	2.6e-11	Overexpressed
Afu1g05470	0.558707	9.03e-06	Underexpressed
Afu1g05480	0.217917	0.681083	Not diff expressed
Afu1g05490	-0.0202662	0.835963	Not diff expressed
Afu1g05500	1.48096	1.43e-68	Underexpressed
Afu1g05510	0.309365	0.00479318	Underexpressed
Afu1g05520	0.0122158	0.929802	Not diff expressed
Afu1g05530	0.105322	0.529108	Not diff expressed
Afu1g05540	0.388913	0.00165804	Underexpressed
Afu1g05550	-0.653831	1.48e-14	Overexpressed
Afu1g05560	-0.132216	0.226594	Not diff expressed
Afu1g05570	0.86874	1.06e-05	Underexpressed
Afu1g05580	0.00393963	0.978086	Not diff expressed
Afu1g05590	-1.3459	2.54e-38	Overexpressed
Afu1g05595	0.457576	1.29e-05	Underexpressed
Afu1g05600	-0.601816	0.631596	Not diff expressed
Afu1g05610	0.405826	4.57e-06	Underexpressed
Afu1g05620	1.00574	4.64e-25	Underexpressed
Afu1g05630	1.9232	1.03e-124	Underexpressed
Afu1g05640	-0.0866413	0.410485	Not diff expressed
Afu1g05650	0.527305	0.000196236	Underexpressed
Afu1g05655	-0.0714427	0.609349	Not diff expressed
Afu1g05660	0.0426768	0.811203	Not diff expressed
Afu1g05670	-1.89371	4.41e-21	Overexpressed
Afu1g05680	-0.245033	0.0039704	Overexpressed
Afu1g05690	-0.0987302	0.575397	Not diff expressed
Afu1g05700	-0.775407	2.05e-09	Overexpressed
Afu1g05710	-0.217012	0.404302	Not diff expressed
Afu1g05720	3.6221	4.05e-109	Underexpressed
Afu1g05730	-0.1801	0.122173	Not diff expressed
Afu1g05740	-0.176745	0.218058	Not diff expressed
Afu1g05745	-0.0577294	0.665151	Not diff expressed
Afu1g05750	-0.291458	0.07341	Overexpressed
Afu1g05760	-0.823558	0.142186	Not diff expressed
Afu1g05770	-1.95586	2.76e-37	Overexpressed
Afu1g05780	0.0342262	0.965122	Not diff expressed
Afu1g05790	0.415657	6.85e-06	Underexpressed
Afu1g05800	-0.645761	1.65e-16	Overexpressed
Afu1g05810	0.0356	0.781228	Not diff expressed
Afu1g05820	0.272448	0.00502068	Underexpressed
Afu1g05830	-0.0582908	0.632379	Not diff expressed
Afu1g05840	0.848269	2.23e-10	Underexpressed
Afu1g05850	0.212691	0.852456	Not diff expressed
Afu1g05860	-0.900039	0.189501	Not diff expressed
Afu1g05870	0.170064	0.230865	Not diff expressed
Afu1g05880	0.848379	0.536826	Not diff expressed
Afu1g05890	-1.2375	0.352318	Not diff expressed
Afu1g05900	0.358605	5.19e-05	Underexpressed
Afu1g05910	-1.44399	2.32e-43	Overexpressed
Afu1g05920	-0.399266	5.73e-05	Overexpressed
Afu1g05930	0.267222	0.00486847	Underexpressed
Afu1g05940	-0.420671	0.0111555	Overexpressed
Afu1g05950	-0.513604	0.000197301	Overexpressed
Afu1g05960	-1.36381	1.81e-48	Overexpressed
Afu1g05970	0.453678	5.75e-07	Underexpressed
Afu1g05980	-2.12439	9.08e-77	Overexpressed
Afu1g05990	1.93321	8.61e-138	Underexpressed
Afu1g06000	-1.00152	0.000200807	Overexpressed
Afu1g06010	-1.23276	0.00106868	Overexpressed
Afu1g06020	-0.491252	1.36e-08	Overexpressed
Afu1g06030	0.331937	0.000252237	Underexpressed
Afu1g06040	0.620015	7.6e-06	Underexpressed
Afu1g06050	-0.303328	0.000896764	Overexpressed
Afu1g06060	0.667551	1.11e-13	Underexpressed
Afu1g06071	0.744162	1.5e-11	Underexpressed
Afu1g06080	0.568782	8.87e-08	Underexpressed
Afu1g06090	-0.438045	7.4e-07	Overexpressed
Afu1g06100	0.170942	0.40058	Not diff expressed
Afu1g06110	1.29238	1.94e-29	Underexpressed
Afu1g06120	0.468986	0.634794	Not diff expressed
Afu1g06130	-2.86621	7.05e-34	Overexpressed
Afu1g06140	-3.388	2.87e-33	Overexpressed
Afu1g06150	-1.77418	7.66e-22	Overexpressed
Afu1g06160	-1.1833	4.63e-07	Overexpressed
Afu1g06170	0.309594	0.000293896	Underexpressed
Afu1g06180	-0.494772	3.03e-07	Overexpressed
Afu1g06190	0.236129	0.0781533	Underexpressed
Afu1g06200	-0.156646	0.216174	Not diff expressed
Afu1g06210	1.03442	8.04e-34	Underexpressed
Afu1g06220	0.42978	0.060445	Underexpressed
Afu1g06230	0.428673	0.00537319	Underexpressed
Afu1g06240	0.0827377	0.37039	Not diff expressed
Afu1g06250	0.378803	0.00101961	Underexpressed
Afu1g06260	0.18138	0.336146	Not diff expressed
Afu1g06270	-2.20073	2.07e-30	Overexpressed
Afu1g06280	-0.648707	2.63e-09	Overexpressed
Afu1g06290	0.193158	0.186205	Not diff expressed
Afu1g06300	0.391764	4.14e-06	Underexpressed
Afu1g06310	0.345561	0.000407161	Underexpressed
Afu1g06320	0.350175	0.00161505	Underexpressed
Afu1g06330	0.631246	1.78e-13	Underexpressed
Afu1g06340	1.731	8.9e-79	Underexpressed
Afu1g06350	-0.208694	0.0571061	Overexpressed
Afu1g06360	-0.221958	0.215628	Not diff expressed
Afu1g06370	0.207293	0.0985054	Underexpressed
Afu1g06380	-0.181499	0.382445	Not diff expressed
Afu1g06390	0.563734	2.67e-13	Underexpressed
Afu1g06400	0.444401	1.2e-06	Underexpressed
Afu1g06410	0.615662	9.18e-06	Underexpressed
Afu1g06420	-0.342755	0.0012052	Overexpressed
Afu1g06430	-0.61557	0.000230579	Overexpressed
Afu1g06440	-0.168501	0.392593	Not diff expressed
Afu1g06450	-1.65257	8.83e-25	Overexpressed
Afu1g06460	0.123378	0.542174	Not diff expressed
Afu1g06470	-2.79341	1.05e-112	Overexpressed
Afu1g06480	-0.743378	3.31e-10	Overexpressed
Afu1g06490	0.555034	1.59e-07	Underexpressed
Afu1g06500	-0.822562	8.08e-15	Overexpressed
Afu1g06510	-0.715124	1.59e-05	Overexpressed
Afu1g06520	1.3889	1.92e-35	Underexpressed
Afu1g06530	1.78073	5.24e-65	Underexpressed
Afu1g06540	-1.87248	1.13e-21	Overexpressed
Afu1g06550	-1.55719	4.01e-23	Overexpressed
Afu1g06560	-0.239499	0.642774	Not diff expressed
Afu1g06570	0.791856	2.65e-10	Underexpressed
Afu1g06580	-1.83429	3.19e-94	Overexpressed
Afu1g06590	-1.13488	2.56e-39	Overexpressed
Afu1g06600	0.0869293	0.537905	Not diff expressed
Afu1g06610	0.974026	7.54e-22	Underexpressed
Afu1g06620	0.854843	5.88e-19	Underexpressed
Afu1g06630	0.360001	0.000434718	Underexpressed
Afu1g06640	-0.704711	0.12801	Not diff expressed
Afu1g06650	-1.3604	2.87e-11	Overexpressed
Afu1g06660	-0.0772627	0.510396	Not diff expressed
Afu1g06670	1.56528	8e-36	Underexpressed
Afu1g06680	-0.00851134	0.947518	Not diff expressed
Afu1g06690	0.308631	0.010524	Underexpressed
Afu1g06700	-0.759604	7.53e-21	Overexpressed
Afu1g06710	0.539708	5e-08	Underexpressed
Afu1g06720	-0.264962	0.0359627	Overexpressed
Afu1g06730	-0.500267	0.00338374	Overexpressed
Afu1g06740	-0.429582	0.00761726	Overexpressed
Afu1g06762	-0.576037	5e-08	Overexpressed
Afu1g06770	1.7144	2.05e-93	Underexpressed
Afu1g06780	2.04115	1.14e-93	Underexpressed
Afu1g06790	0.278863	0.0027276	Underexpressed
Afu1g06800	-2.16725	2.76e-34	Overexpressed
Afu1g06810	2.77401	7.88e-86	Underexpressed
Afu1g06820	0.472951	1.05e-05	Underexpressed
Afu1g06830	1.48491	3e-58	Underexpressed
Afu1g06840	0.592385	0.00613401	Underexpressed
Afu1g06850	-0.172562	0.185505	Not diff expressed
Afu1g06860	0.31161	0.00126139	Underexpressed
Afu1g06870	0.131637	0.927783	Not diff expressed
Afu1g06880	0.819924	0.000336801	Underexpressed
Afu1g06890	0.354473	0.000870153	Underexpressed
Afu1g06900	-0.183518	0.102283	Not diff expressed
Afu1g06910	-0.855529	8.38e-07	Overexpressed
Afu1g06920	-0.212219	0.0290018	Overexpressed
Afu1g06930	-0.487997	2.64e-06	Overexpressed
Afu1g06940	2.63472	1.03e-171	Underexpressed
Afu1g06950	1.47564	2.62e-32	Underexpressed
Afu1g06960	1.75252	8.92e-101	Underexpressed
Afu1g06970	-0.703014	2.34e-07	Overexpressed
Afu1g06980	0.918717	5.79e-14	Underexpressed
Afu1g07000	-0.704242	1.4e-09	Overexpressed
Afu1g07010	-0.547949	3.61e-08	Overexpressed
Afu1g07020	-0.0784127	0.658664	Not diff expressed
Afu1g07030	1.35751	0.0227091	Underexpressed
Afu1g07040	0.818898	3.39e-11	Underexpressed
Afu1g07050	0.13087	0.292829	Not diff expressed
Afu1g07070	0.556013	1.88e-07	Underexpressed
Afu1g07080	0.417468	0.125808	Not diff expressed
Afu1g07090	0.0446453	0.636453	Not diff expressed
Afu1g07100	-0.0208584	0.872453	Not diff expressed
Afu1g07110	-0.687692	3.63e-13	Overexpressed
Afu1g07130	0.1187	0.265765	Not diff expressed
Afu1g07140	0.56633	1.32e-05	Underexpressed
Afu1g07150	0.370459	7.99e-05	Underexpressed
Afu1g07160	0.280343	0.00349355	Underexpressed
Afu1g07170	-0.957601	3.05e-20	Overexpressed
Afu1g07180	-0.0113918	0.933765	Not diff expressed
Afu1g07190	-0.803385	0.501439	Not diff expressed
Afu1g07195	-0.757368	6.37e-10	Overexpressed
Afu1g07200	1.08969	3.21e-21	Underexpressed
Afu1g07210	-0.0555944	0.738144	Not diff expressed
Afu1g07220	1.3711	1.81e-32	Underexpressed
Afu1g07230	0.49199	0.0187066	Underexpressed
Afu1g07240	-0.634201	2.22e-08	Overexpressed
Afu1g07250	0.220384	0.0302883	Underexpressed
Afu1g07260	0.575667	1.24e-07	Underexpressed
Afu1g07270	0.345336	0.0344582	Underexpressed
Afu1g07280	0.512282	2.28e-06	Underexpressed
Afu1g07300	-0.282017	0.0410053	Overexpressed
Afu1g07310	0.852441	1.12e-10	Underexpressed
Afu1g07320	-0.0620259	0.626171	Not diff expressed
Afu1g07330	-1.46705	0.00120165	Overexpressed
Afu1g07340	-0.208506	0.214004	Not diff expressed
Afu1g07350	-0.735123	3.86e-07	Overexpressed
Afu1g07360	0.368207	0.0312989	Underexpressed
Afu1g07370	1.0056	0.347952	Not diff expressed
Afu1g07380	2.57858	8.82e-184	Underexpressed
Afu1g07400	2.02222	3.26e-44	Underexpressed
Afu1g07420	0.357322	0.00655455	Underexpressed
Afu1g07430	0.840534	1.67e-11	Underexpressed
Afu1g07440	0.575163	5.15e-12	Underexpressed
Afu1g07450	2.4973	2.69e-118	Underexpressed
Afu1g07470	-0.233483	0.00233552	Overexpressed
Afu1g07480	3.97462	2.51e-270	Underexpressed
Afu1g07490	0.465189	0.000162938	Underexpressed
Afu1g07500	-0.337628	0.000105733	Overexpressed
Afu1g07510	0.267605	0.0445429	Underexpressed
Afu1g07520	-0.390527	9.17e-05	Overexpressed
Afu1g07530	1.30607	6.84e-45	Underexpressed
Afu1g07540	0.347354	0.00019023	Underexpressed
Afu1g07550	-1.30056	7.13e-20	Overexpressed
Afu1g07555	-0.922395	0.0733629	Overexpressed
Afu1g07560	-0.950024	1.48e-10	Overexpressed
Afu1g07570	-0.17638	0.319654	Not diff expressed
Afu1g07580	-0.205749	0.238107	Not diff expressed
Afu1g07590	0.586038	4.49e-08	Underexpressed
Afu1g07600	0.0223916	0.90741	Not diff expressed
Afu1g07610	-1.11737	3.67e-34	Overexpressed
Afu1g07620	-0.0184037	0.90811	Not diff expressed
Afu1g07625	-0.472057	5.52e-07	Overexpressed
Afu1g07630	0.0023967	0.984976	Not diff expressed
Afu1g07640	-0.0966783	0.41034	Not diff expressed
Afu1g07650	-0.938634	3.52e-21	Overexpressed
Afu1g07660	-0.352262	0.000460861	Overexpressed
Afu1g07670	0.00624998	0.960766	Not diff expressed
Afu1g07680	-0.3242	0.00177977	Overexpressed
Afu1g07690	0.0705039	0.454487	Not diff expressed
Afu1g07700	-0.435134	2.41e-06	Overexpressed
Afu1g07710	-0.216981	0.0925722	Overexpressed
Afu1g07720	0.294313	0.000394937	Underexpressed
Afu1g07730	0.0132221	0.94843	Not diff expressed
Afu1g07740	-0.00261565	0.985437	Not diff expressed
Afu1g07750	-0.822671	1.66e-22	Overexpressed
Afu1g08760	0.221312	0.0364189	Underexpressed
Afu1g08767	-0.178736	0.0754847	Overexpressed
Afu1g08780	-0.889825	0.447182	Not diff expressed
Afu1g08790	0.232349	0.00878863	Underexpressed
Afu1g08795	0.310467	0.00586792	Underexpressed
Afu1g08800	-3.01423	6.82e-171	Overexpressed
Afu1g08810	0.420125	1.84e-05	Underexpressed
Afu1g08820	0.288703	0.0136788	Underexpressed
Afu1g08830	0.255832	0.0195313	Underexpressed
Afu1g08840	0.232671	0.011434	Underexpressed
Afu1g08850	0.328059	8.22e-05	Underexpressed
Afu1g08860	0.550963	1.39e-05	Underexpressed
Afu1g08870	-0.0981426	0.345279	Not diff expressed
Afu1g08880	-0.469799	2.66e-07	Overexpressed
Afu1g08890	-0.277122	0.0172557	Overexpressed
Afu1g08900	-0.109749	0.295644	Not diff expressed
Afu1g08910	-1.78864	8.3e-40	Overexpressed
Afu1g08920	-0.0584398	0.580467	Not diff expressed
Afu1g08930	0.340624	0.00119004	Underexpressed
Afu1g08940	0.0412443	0.719534	Not diff expressed
Afu1g08950	-1.11906	2.59e-12	Overexpressed
Afu1g08960	-0.458211	1.15e-07	Overexpressed
Afu1g08970	-0.354666	0.00314748	Overexpressed
Afu1g08980	0.393414	0.000189765	Underexpressed
Afu1g08990	-0.254304	0.0863887	Overexpressed
Afu1g09000	-0.473039	0.00548742	Overexpressed
Afu1g09010	0.509811	8.19e-10	Underexpressed
Afu1g09020	0.734771	1e-12	Underexpressed
Afu1g09030	-0.568446	1.21e-07	Overexpressed
Afu1g09040	0.235086	0.0137532	Underexpressed
Afu1g09050	0.644565	4.98e-11	Underexpressed
Afu1g09060	-0.243329	0.0260999	Overexpressed
Afu1g09070	-0.0669217	0.53816	Not diff expressed
Afu1g09080	0.504861	0.000225507	Underexpressed
Afu1g09090	0.310137	0.0593421	Underexpressed
Afu1g09100	1.80141	4.53e-117	Underexpressed
Afu1g09110	-1.49437	2.56e-34	Overexpressed
Afu1g09120	-1.83899	1.1e-71	Overexpressed
Afu1g09130	0.305123	0.00569937	Underexpressed
Afu1g09140	-1.59735	1.01e-05	Overexpressed
Afu1g09150	0.151377	0.192126	Not diff expressed
Afu1g09160	-0.0733708	0.695292	Not diff expressed
Afu1g09170	0.491593	3.3e-07	Underexpressed
Afu1g09180	0.0811523	0.506534	Not diff expressed
Afu1g09190	-0.00871789	0.954882	Not diff expressed
Afu1g09200	0.366291	0.00428302	Underexpressed
Afu1g09210	0.11653	0.370447	Not diff expressed
Afu1g09220	-0.864119	5.45e-11	Overexpressed
Afu1g09230	0.787464	5.73e-06	Underexpressed
Afu1g09240	-0.541088	3.85e-07	Overexpressed
Afu1g09250	-0.448449	1.64e-05	Overexpressed
Afu1g09260	-0.450825	0.308102	Not diff expressed
Afu1g09270	1.63813	1.73e-23	Underexpressed
Afu1g09280	0.191599	0.0240769	Underexpressed
Afu1g09290	0.45993	2.94e-06	Underexpressed
Afu1g09300	1.07975	0.0456667	Underexpressed
Afu1g09310	0.0315285	0.848097	Not diff expressed
Afu1g09320	0.298449	0.0509207	Underexpressed
Afu1g09330	0.841798	3.67e-17	Underexpressed
Afu1g09340	-1.00915	0.368445	Not diff expressed
Afu1g09350	-0.905905	2.04e-18	Overexpressed
Afu1g09360	-0.169513	0.177399	Not diff expressed
Afu1g09370	0.644706	5.14e-05	Underexpressed
Afu1g09380	0.13419	0.42251	Not diff expressed
Afu1g09390	0.20868	0.102883	Not diff expressed
Afu1g09400	0.27419	0.00470149	Underexpressed
Afu1g09410	1.2084	5.47e-18	Underexpressed
Afu1g09420	1.30248	1.01e-22	Underexpressed
Afu1g09430	-0.133651	0.540516	Not diff expressed
Afu1g09440	1.42533	1.71e-71	Underexpressed
Afu1g09450	0.721971	5.68e-10	Underexpressed
Afu1g09460	-0.0937394	0.382445	Not diff expressed
Afu1g09470	0.795943	1.15e-14	Underexpressed
Afu1g09480	0.533424	1.2e-05	Underexpressed
Afu1g09490	-0.00773251	0.945796	Not diff expressed
Afu1g09500	-0.227594	0.00797458	Overexpressed
Afu1g09510	1.31891	1.23e-44	Underexpressed
Afu1g09520	0.951387	9.52e-06	Underexpressed
Afu1g09530	0.410231	9.58e-06	Underexpressed
Afu1g09540	0.376758	0.00410876	Underexpressed
Afu1g09550	0.208795	0.069711	Underexpressed
Afu1g09560	0.253188	0.0399081	Underexpressed
Afu1g09570	0.106403	0.522796	Not diff expressed
Afu1g09580	-0.0783272	0.496238	Not diff expressed
Afu1g09590	0.630006	1.47e-10	Underexpressed
Afu1g09600	0.511473	1.65e-06	Underexpressed
Afu1g09610	-0.452917	8.6e-08	Overexpressed
Afu1g09620	-0.0348754	0.772934	Not diff expressed
Afu1g09630	0.0325703	0.743756	Not diff expressed
Afu1g09640	-0.12484	0.228945	Not diff expressed
Afu1g09650	-0.323541	0.0481084	Overexpressed
Afu1g09660	1.07598	3.06e-23	Underexpressed
Afu1g09670	-0.271655	0.0174086	Overexpressed
Afu1g09680	-0.209805	0.058437	Overexpressed
Afu1g09690	0.512915	8.48e-05	Underexpressed
Afu1g09700	0.262977	0.0742065	Underexpressed
Afu1g09710	-1.26748	0.0118017	Overexpressed
Afu1g09720	-0.622313	7.4e-07	Overexpressed
Afu1g09730	-0.361328	0.0187995	Overexpressed
Afu1g09750	-0.259704	0.62001	Not diff expressed
Afu1g09754	-0.986456	2.84e-21	Overexpressed
Afu1g09757	0.513974	0.00335776	Underexpressed
Afu1g09760	0.0171956	0.909234	Not diff expressed
Afu1g09770	0.359458	0.000559834	Underexpressed
Afu1g09780	0.535441	1.05e-07	Underexpressed
Afu1g09790	0.378367	0.00265132	Underexpressed
Afu1g09800	0.527443	2.05e-09	Underexpressed
Afu1g09810	-0.422261	9.29e-06	Overexpressed
Afu1g09820	0.701348	2.94e-12	Underexpressed
Afu1g09830	0.14757	0.0911397	Underexpressed
Afu1g09840	1.29847	3.86e-27	Underexpressed
Afu1g09850	1.01747	8.1e-13	Underexpressed
Afu1g09870	0.302793	0.00542938	Underexpressed
Afu1g09880	-1.14608	5.61e-06	Overexpressed
Afu1g09890	-1.76518	2.51e-81	Overexpressed
Afu1g09900	-0.175528	0.220336	Not diff expressed
Afu1g09910	-1.94616	1.45e-48	Overexpressed
Afu1g09920	0.194047	0.363825	Not diff expressed
Afu1g09930	0.348798	0.00349844	Underexpressed
Afu1g09940	-0.570994	4.43e-15	Overexpressed
Afu1g09950	-0.16978	0.114513	Not diff expressed
Afu1g09960	-0.0742204	0.623527	Not diff expressed
Afu1g09970	0.755363	7.03e-13	Underexpressed
Afu1g09980	0.224637	0.417111	Not diff expressed
Afu1g10012	-0.431471	4.87e-07	Overexpressed
Afu1g10020	0.633192	0.167085	Not diff expressed
Afu1g10030	-0.848257	5.2e-06	Overexpressed
Afu1g10040	0.724433	1.16e-13	Underexpressed
Afu1g10050	-0.032024	0.755448	Not diff expressed
Afu1g10060	1.38831	2.06e-15	Underexpressed
Afu1g10080	0.7202	5.28e-13	Underexpressed
Afu1g10090	0.927875	1.05e-15	Underexpressed
Afu1g10100	-1.17435	5.24e-08	Overexpressed
Afu1g10110	-1.07453	5.06e-30	Overexpressed
Afu1g10120	-1.33092	1.18e-18	Overexpressed
Afu1g10130	2.40289	2.71e-109	Underexpressed
Afu1g10140	-1.08373	4.8e-25	Overexpressed
Afu1g10150	-1.25809	1.16e-19	Overexpressed
Afu1g10160	-1.21163	0.000195578	Overexpressed
Afu1g10170	-4.5978	1.56e-55	Overexpressed
Afu1g10180	2.94346	1.05e-06	Underexpressed
Afu1g10190	0.316274	0.00630469	Underexpressed
Afu1g10200	0.177286	0.10814	Not diff expressed
Afu1g10210	0.885567	1.04e-15	Underexpressed
Afu1g10220	-0.174224	0.265765	Not diff expressed
Afu1g10230	-0.137243	0.497368	Not diff expressed
Afu1g10240	-1.24985	0.307442	Not diff expressed
Afu1g10250	-0.589066	0.530258	Not diff expressed
Afu1g10260	0.51269	0.484371	Not diff expressed
Afu1g10270	0.470346	0.000804418	Underexpressed
Afu1g10280	0.291473	0.0508928	Underexpressed
Afu1g10295	0.68108	4.51e-14	Underexpressed
Afu1g10310	0.796878	2.83e-17	Underexpressed
Afu1g10320	0.0610354	0.622141	Not diff expressed
Afu1g10330	0.161797	0.188506	Not diff expressed
Afu1g10340	-0.650169	1.13e-11	Overexpressed
Afu1g10350	1.77443	1.19e-93	Underexpressed
Afu1g10355	-0.545891	7.56e-09	Overexpressed
Afu1g10360	0.346771	0.0019813	Underexpressed
Afu1g10370	0.581886	0.0012414	Underexpressed
Afu1g10380	0.0612573	0.735542	Not diff expressed
Afu1g10390	-0.0989659	0.588892	Not diff expressed
Afu1g10400	0.774831	1.48e-12	Underexpressed
Afu1g10410	-0.186719	0.217818	Not diff expressed
Afu1g10420	0.39795	0.000865373	Underexpressed
Afu1g10430	0.363485	0.000790869	Underexpressed
Afu1g10440	0.629456	2.11e-05	Underexpressed
Afu1g10450	0.224674	0.121527	Not diff expressed
Afu1g10460	-0.931881	1.16e-09	Overexpressed
Afu1g10470	0.483255	1.57e-05	Underexpressed
Afu1g10480	-0.880593	0.000614163	Overexpressed
Afu1g10490	1.03496	1.55e-13	Underexpressed
Afu1g10497	-0.137624	0.248748	Not diff expressed
Afu1g10510	1.7056	1.05e-85	Underexpressed
Afu1g10525	-0.532542	3.76e-07	Overexpressed
Afu1g10540	0.357759	0.00272916	Underexpressed
Afu1g10550	0.154715	0.379867	Not diff expressed
Afu1g10560	0.569877	3.08e-05	Underexpressed
Afu1g10570	-0.255361	0.0597209	Overexpressed
Afu1g10580	-0.803041	7.26e-16	Overexpressed
Afu1g10590	-1.66558	1.61e-07	Overexpressed
Afu1g10600	-0.361128	0.00238485	Overexpressed
Afu1g10610	0.175797	0.0566505	Underexpressed
Afu1g10620	-0.142108	0.294732	Not diff expressed
Afu1g10630	2.7164	3.75e-285	Underexpressed
Afu1g10640	0.611823	0.000132819	Underexpressed
Afu1g10645	-0.849391	2.41e-09	Overexpressed
Afu1g10650	1.15357	3.34e-34	Underexpressed
Afu1g10660	-0.0964769	0.515096	Not diff expressed
Afu1g10670	0.246632	0.0200117	Underexpressed
Afu1g10690	-0.070385	0.502566	Not diff expressed
Afu1g10700	-0.305704	0.0191187	Overexpressed
Afu1g10710	0.196851	0.0816213	Underexpressed
Afu1g10720	-0.176113	0.264936	Not diff expressed
Afu1g10730	-1.19205	3.99e-05	Overexpressed
Afu1g10740	0.355973	0.0181887	Underexpressed
Afu1g10750	0.656472	4.45e-06	Underexpressed
Afu1g10760	0.469449	6.3e-05	Underexpressed
Afu1g10770	-0.808373	1.88e-10	Overexpressed
Afu1g10780	1.56104	1.44e-41	Underexpressed
Afu1g10790	-1.1769	1.34e-27	Overexpressed
Afu1g10800	-0.0338227	0.836814	Not diff expressed
Afu1g10810	0.307276	0.00481313	Underexpressed
Afu1g10820	1.75084	1.23e-58	Underexpressed
Afu1g10830	-0.277053	0.139231	Not diff expressed
Afu1g10840	0.45403	0.000171976	Underexpressed
Afu1g10850	-0.1136	0.318395	Not diff expressed
Afu1g10860	0.268227	0.0108198	Underexpressed
Afu1g10870	-1.07751	5.3e-13	Overexpressed
Afu1g10880	-0.465253	1.75e-05	Overexpressed
Afu1g10890	-0.863272	0.0590865	Overexpressed
Afu1g10900	-0.227915	0.0324888	Overexpressed
Afu1g10910	1.14759	4.87e-46	Underexpressed
Afu1g10920	0.304859	0.0023579	Underexpressed
Afu1g10930	6.46031	0	Underexpressed
Afu1g10940	-0.293498	0.00322244	Overexpressed
Afu1g10950	-0.329603	7.78e-05	Overexpressed
Afu1g10960	-0.0575797	0.665575	Not diff expressed
Afu1g10970	0.328198	7.54e-05	Underexpressed
Afu1g10980	0.294574	0.0138598	Underexpressed
Afu1g10990	-0.0439416	0.870547	Not diff expressed
Afu1g11000	-0.742271	1.14e-08	Overexpressed
Afu1g11010	-1.46052	2.03e-22	Overexpressed
Afu1g11020	-0.459341	0.715579	Not diff expressed
Afu1g11030	-2.22885	0.00552109	Overexpressed
Afu1g11040	0.0505164	0.850932	Not diff expressed
Afu1g11050	-0.436878	0.0445891	Overexpressed
Afu1g11060	-0.329191	0.00667179	Overexpressed
Afu1g11070	-0.0985046	0.397532	Not diff expressed
Afu1g11080	0.567619	5.31e-10	Underexpressed
Afu1g11090	0.0685649	0.685291	Not diff expressed
Afu1g11100	0.0924833	0.712774	Not diff expressed
Afu1g11110	-0.134709	0.194215	Not diff expressed
Afu1g11120	0.341525	0.00046806	Underexpressed
Afu1g11130	1.63986	1.5e-97	Underexpressed
Afu1g11140	-0.670098	7.06e-06	Overexpressed
Afu1g11150	0.316994	0.0187066	Underexpressed
Afu1g11160	0.390362	0.0306555	Underexpressed
Afu1g11170	-0.703602	0.0183454	Overexpressed
Afu1g11180	2.66218	6.05e-146	Underexpressed
Afu1g11190	0.0236926	0.846	Not diff expressed
Afu1g11200	-0.0507387	0.73893	Not diff expressed
Afu1g11210	0.316217	0.484097	Not diff expressed
Afu1g11220	0.131844	0.118266	Not diff expressed
Afu1g11230	-1.2248	8.58e-06	Overexpressed
Afu1g11240	-2.72615	2.14e-07	Overexpressed
Afu1g11250	-0.20062	0.0504375	Overexpressed
Afu1g11260	-1.71507	8.17e-06	Overexpressed
Afu1g11270	-0.889931	0.0768731	Overexpressed
Afu1g11280	-2.19085	8.87e-08	Overexpressed
Afu1g11290	-0.492493	0.258381	Not diff expressed
Afu1g11300	-2.44864	6.71e-21	Overexpressed
Afu1g11310	1.0388	0.384011	Not diff expressed
Afu1g11320	-0.248412	0.859347	Not diff expressed
Afu1g11330	0.156531	0.914515	Not diff expressed
Afu1g11340	0.0884074	0.92042	Not diff expressed
Afu1g11350	0.927115	0.264685	Not diff expressed
Afu1g11360	-0.478901	0.346765	Not diff expressed
Afu1g11370	-1.44037	0.0035588	Overexpressed
Afu1g11380	-0.46554	0.000198563	Overexpressed
Afu1g11390	0.23145	0.0877046	Underexpressed
Afu1g11400	-0.181918	0.285612	Not diff expressed
Afu1g11410	0.693243	7.14e-05	Underexpressed
Afu1g11420	-0.141932	0.0890728	Overexpressed
Afu1g11430	-0.163196	0.896774	Not diff expressed
Afu1g11440	1.04733	1.38e-12	Underexpressed
Afu1g11450	-0.0665722	0.501817	Not diff expressed
Afu1g11460	1.01084	1.69e-28	Underexpressed
Afu1g11470	0.117743	0.251707	Not diff expressed
Afu1g11480	0.0666762	0.538186	Not diff expressed
Afu1g11490	0.0712493	0.566693	Not diff expressed
Afu1g11500	-0.817981	1.95e-06	Overexpressed
Afu1g11510	-0.348474	0.0121003	Overexpressed
Afu1g11520	0.138929	0.412065	Not diff expressed
Afu1g11530	-1.0042	1.73e-12	Overexpressed
Afu1g11535	0.622457	0.00209414	Underexpressed
Afu1g11540	0.669602	9.67e-09	Underexpressed
Afu1g11550	0.376714	1.71e-05	Underexpressed
Afu1g11560	0.960664	0.0113637	Underexpressed
Afu1g11570	1.00267	0.0103695	Underexpressed
Afu1g11580	0.0780006	0.788234	Not diff expressed
Afu1g11590	2.10904	3.14e-06	Underexpressed
Afu1g11600	-3.14082	2.99e-52	Overexpressed
Afu1g11610	0.549343	0.6063	Not diff expressed
Afu1g11620	-0.576298	3.43e-06	Overexpressed
Afu1g11630	0.690277	3.41e-08	Underexpressed
Afu1g11640	-1.13116	0.0647616	Overexpressed
Afu1g11650	0.675857	0.0145864	Underexpressed
Afu1g11660	0.363059	0.000836045	Underexpressed
Afu1g11670	-0.0582564	0.778277	Not diff expressed
Afu1g11690	0.144569	0.234996	Not diff expressed
Afu1g11700	0.574534	0.000178144	Underexpressed
Afu1g11710	1.51941	1.28e-72	Underexpressed
Afu1g11715	0.108902	0.825948	Not diff expressed
Afu1g11720	-2.64764	6.5e-84	Overexpressed
Afu1g11730	0.242729	0.00244319	Underexpressed
Afu1g11740	-0.363373	0.298513	Not diff expressed
Afu1g11760	0.277577	0.00318242	Underexpressed
Afu1g11770	-0.0318804	0.79844	Not diff expressed
Afu1g11780	0.748806	2.75e-12	Underexpressed
Afu1g11790	-0.0858922	0.647095	Not diff expressed
Afu1g11800	-1.51629	1.69e-24	Overexpressed
Afu1g11810	-1.97452	8.43e-50	Overexpressed
Afu1g11820	-4.35121	2.86e-12	Overexpressed
Afu1g11830	-2.10238	8.48e-48	Overexpressed
Afu1g11840	-0.509835	0.319463	Not diff expressed
Afu1g11850	-0.166407	0.485321	Not diff expressed
Afu1g11860	0.852302	2.44e-11	Underexpressed
Afu1g11870	0.853442	2.24e-14	Underexpressed
Afu1g11880	0.593503	0.000697261	Underexpressed
Afu1g11890	0.961603	9.43e-22	Underexpressed
Afu1g11900	0.399103	0.00028201	Underexpressed
Afu1g11910	-3.40087	1.89e-83	Overexpressed
Afu1g11920	-0.152204	0.150426	Not diff expressed
Afu1g11930	1.15024	2.56e-21	Underexpressed
Afu1g11940	0.876602	3.4e-14	Underexpressed
Afu1g11950	0.240937	0.0661455	Underexpressed
Afu1g11960	2.15441	2.01e-43	Underexpressed
Afu1g11970	0.613767	1.36e-10	Underexpressed
Afu1g11980	0.67966	5.28e-06	Underexpressed
Afu1g11990	-0.177444	0.321039	Not diff expressed
Afu1g12000	-0.66654	4.3e-14	Overexpressed
Afu1g12010	-0.824586	6.03e-12	Overexpressed
Afu1g12020	-1.168	3.66e-31	Overexpressed
Afu1g12025	-1.13558	6.81e-11	Overexpressed
Afu1g12030	-0.319809	0.0448168	Overexpressed
Afu1g12040	-0.567803	2.28e-08	Overexpressed
Afu1g12050	-0.814956	0.00149902	Overexpressed
Afu1g12060	-1.18631	1.31e-13	Overexpressed
Afu1g12065	0.407773	0.0020143	Underexpressed
Afu1g12070	0.937071	1.78e-25	Underexpressed
Afu1g12080	-0.122804	0.219159	Not diff expressed
Afu1g12090	0.00837354	0.954786	Not diff expressed
Afu1g12100	0.828708	0.338754	Not diff expressed
Afu1g12110	0.656922	8.76e-11	Underexpressed
Afu1g12120	0.336084	0.0268112	Underexpressed
Afu1g12130	-0.180167	0.163952	Not diff expressed
Afu1g12140	-0.024617	0.882947	Not diff expressed
Afu1g12150	0.231885	0.00874646	Underexpressed
Afu1g12160	-0.0587855	0.726925	Not diff expressed
Afu1g12170	1.62195	9.83e-56	Underexpressed
Afu1g12180	0.113957	0.239637	Not diff expressed
Afu1g12190	-1.50026	2.16e-23	Overexpressed
Afu1g12200	-0.00746909	0.963978	Not diff expressed
Afu1g12210	1.91714	0.000168198	Underexpressed
Afu1g12220	-0.760357	1.64e-07	Overexpressed
Afu1g12230	-0.930017	1.17e-13	Overexpressed
Afu1g12240	-3.02523	7.52e-42	Overexpressed
Afu1g12250	3.68957	1.13e-285	Underexpressed
Afu1g12260	0.144713	0.180373	Not diff expressed
Afu1g12270	0.610735	0.000227763	Underexpressed
Afu1g12280	0.693306	2.65e-09	Underexpressed
Afu1g12290	0.992826	6.81e-25	Underexpressed
Afu1g12300	-1.09192	2.87e-17	Overexpressed
Afu1g12310	-1.12592	1.6e-18	Overexpressed
Afu1g12320	-1.2308	0.0236609	Overexpressed
Afu1g12332	0.406196	5.89e-06	Underexpressed
Afu1g12340	-1.00497	1.92e-32	Overexpressed
Afu1g12350	0.0821208	0.54223	Not diff expressed
Afu1g12360	-0.051064	0.97442	Not diff expressed
Afu1g12370	0.261703	0.00340658	Underexpressed
Afu1g12380	-0.100978	0.403674	Not diff expressed
Afu1g12390	0.794506	1.54e-17	Underexpressed
Afu1g12400	-2.63986	2.09e-62	Overexpressed
Afu1g12410	-0.553543	0.0869656	Overexpressed
Afu1g12420	-3.87808	0.000663661	Overexpressed
Afu1g12440	-1.70578	1.42e-28	Overexpressed
Afu1g12450	-1.87798	4.06e-52	Overexpressed
Afu1g12460	-3.73286	1.18e-156	Overexpressed
Afu1g12475	-1.03234	0.239202	Not diff expressed
Afu1g12480	-0.634731	5.44e-10	Overexpressed
Afu1g12490	-0.324166	0.000708826	Overexpressed
Afu1g12500	0.491566	0.626502	Not diff expressed
Afu1g12510	-1.59878	2.49e-21	Overexpressed
Afu1g12520	0.129684	0.451461	Not diff expressed
Afu1g12530	2.3833	7.87e-123	Underexpressed
Afu1g12540	0.0575214	0.616522	Not diff expressed
Afu1g12550	0.229662	0.00745352	Underexpressed
Afu1g12560	0.660521	2.22e-07	Underexpressed
Afu1g12570	-0.228072	0.0445913	Overexpressed
Afu1g12580	-0.240381	0.0923649	Overexpressed
Afu1g12590	0.621154	1.47e-05	Underexpressed
Afu1g12600	-0.286777	0.239669	Not diff expressed
Afu1g12610	0.479282	6.72e-09	Underexpressed
Afu1g12620	0.262197	0.147941	Not diff expressed
Afu1g12630	0.69174	2.28e-09	Underexpressed
Afu1g12640	0.131058	0.376767	Not diff expressed
Afu1g12650	-1.99925	1.49e-82	Overexpressed
Afu1g12660	-0.380048	2.27e-06	Overexpressed
Afu1g12670	0.334008	0.00891186	Underexpressed
Afu1g12680	0.264255	0.0103093	Underexpressed
Afu1g12690	-1.90406	9.05e-48	Overexpressed
Afu1g12700	0.0503963	0.682874	Not diff expressed
Afu1g12710	0.0395263	0.978912	Not diff expressed
Afu1g12720	0.357591	0.00543793	Underexpressed
Afu1g12730	1.01221	9.64e-16	Underexpressed
Afu1g12740	0.375767	0.000324076	Underexpressed
Afu1g12750	0.54355	0.000955397	Underexpressed
Afu1g12760	0.604085	3.63e-09	Underexpressed
Afu1g12770	0.244736	0.0262247	Underexpressed
Afu1g12780	0.423411	0.00450662	Underexpressed
Afu1g12790	0.105536	0.325759	Not diff expressed
Afu1g12800	1.58309	1.38e-58	Underexpressed
Afu1g12810	0.108655	0.481491	Not diff expressed
Afu1g12820	0.0755841	0.7068	Not diff expressed
Afu1g12830	4.78342	0	Underexpressed
Afu1g12840	4.41481	0	Underexpressed
Afu1g12850	6.03516	0	Underexpressed
Afu1g12860	0.182389	0.795551	Not diff expressed
Afu1g12870	0.0161517	0.90782	Not diff expressed
Afu1g12875	-1.19779	1.13e-21	Overexpressed
Afu1g12880	-2.41629	8.45e-65	Overexpressed
Afu1g12890	1.9557	9.27e-132	Underexpressed
Afu1g12900	0.426672	1.23e-05	Underexpressed
Afu1g12910	-1.50761	1.88e-54	Overexpressed
Afu1g12920	-0.835315	2.65e-23	Overexpressed
Afu1g12930	-0.190186	0.122855	Not diff expressed
Afu1g12940	-0.24947	0.0107719	Overexpressed
Afu1g12950	0.544098	6.46e-06	Underexpressed
Afu1g12960	-0.00140703	0.990202	Not diff expressed
Afu1g12970	-1.10909	6.94e-05	Overexpressed
Afu1g12980	0.137099	0.302975	Not diff expressed
Afu1g12990	0.244249	0.078507	Underexpressed
Afu1g13000	-0.788675	0.0163156	Overexpressed
Afu1g13010	-0.130581	0.401714	Not diff expressed
Afu1g13020	0.0651533	0.572751	Not diff expressed
Afu1g13030	-0.768585	0.000637642	Overexpressed
Afu1g13040	-0.900968	1.22e-09	Overexpressed
Afu1g13050	0.224685	0.0626313	Underexpressed
Afu1g13060	0.0766517	0.462846	Not diff expressed
Afu1g13070	0.412251	0.0212593	Underexpressed
Afu1g13080	0.749684	0.280457	Not diff expressed
Afu1g13090	1.81948	2.25e-116	Underexpressed
Afu1g13100	0.247143	0.0103786	Underexpressed
Afu1g13110	-2.9456	3.91e-97	Overexpressed
Afu1g13120	-0.698298	1.17e-06	Overexpressed
Afu1g13130	-0.176277	0.227966	Not diff expressed
Afu1g13140	-0.040824	0.667741	Not diff expressed
Afu1g13150	-0.939422	1.05e-09	Overexpressed
Afu1g13160	-1.12423	7.53e-32	Overexpressed
Afu1g13170	-0.489105	0.00050633	Overexpressed
Afu1g13180	0.901031	6.19e-05	Underexpressed
Afu1g13190	0.0320733	0.80568	Not diff expressed
Afu1g13195	1.02831	1.76e-21	Underexpressed
Afu1g13200	0.322573	0.0287082	Underexpressed
Afu1g13210	0.436537	0.00309455	Underexpressed
Afu1g13220	-0.5341	1.56e-07	Overexpressed
Afu1g13230	-0.801954	2.13e-10	Overexpressed
Afu1g13240	-2.35027	6.97e-41	Overexpressed
Afu1g13250	-1.56829	9.9e-07	Overexpressed
Afu1g13260	0.365447	0.000566035	Underexpressed
Afu1g13270	-4.31348	4.34e-220	Overexpressed
Afu1g13280	0.931962	2.36e-19	Underexpressed
Afu1g13290	-0.72155	1.12e-10	Overexpressed
Afu1g13300	0.301481	0.003807	Underexpressed
Afu1g13310	-0.253286	0.0378211	Overexpressed
Afu1g13320	1.10556	2.61e-13	Underexpressed
Afu1g13330	0.237145	0.00983372	Underexpressed
Afu1g13340	-0.085268	0.45878	Not diff expressed
Afu1g13350	-0.578874	0.000533619	Overexpressed
Afu1g13360	-1.60029	5.62e-28	Overexpressed
Afu1g13370	-1.51817	3.62e-35	Overexpressed
Afu1g13380	-1.36484	1.75e-41	Overexpressed
Afu1g13390	0.285561	0.0159892	Underexpressed
Afu1g13400	2.48532	1.1e-103	Underexpressed
Afu1g13410	-0.932745	4.87e-05	Overexpressed
Afu1g13420	0.068036	0.515537	Not diff expressed
Afu1g13430	0.625488	7.3e-12	Underexpressed
Afu1g13440	-2.10539	6.97e-46	Overexpressed
Afu1g13450	0.527745	5.36e-08	Underexpressed
Afu1g13460	-0.135939	0.450743	Not diff expressed
Afu1g13470	1.13035	2.93e-31	Underexpressed
Afu1g13480	1.15413	3.86e-25	Underexpressed
Afu1g13490	0.256726	0.00301752	Underexpressed
Afu1g13500	1.03884	5.2e-40	Underexpressed
Afu1g13510	-0.956158	4.62e-23	Overexpressed
Afu1g13520	-0.508288	3.09e-05	Overexpressed
Afu1g13530	-1.09017	1.43e-06	Overexpressed
Afu1g13540	0.497196	0.000107612	Underexpressed
Afu1g13550	-0.565481	0.000120795	Overexpressed
Afu1g13560	-0.789583	0.00372436	Overexpressed
Afu1g13570	0.624348	4.37e-05	Underexpressed
Afu1g13580	0.360837	0.0020381	Underexpressed
Afu1g13590	0.458668	3.1e-06	Underexpressed
Afu1g13600	-1.41881	4.87e-28	Overexpressed
Afu1g13610	0.0695456	0.627014	Not diff expressed
Afu1g13620	-0.0257767	0.846	Not diff expressed
Afu1g13630	-0.093108	0.672295	Not diff expressed
Afu1g13640	-0.15708	0.858822	Not diff expressed
Afu1g13650	-0.481515	0.500508	Not diff expressed
Afu1g13660	-2.12682	4.43e-50	Overexpressed
Afu1g13670	-2.43078	5.94e-51	Overexpressed
Afu1g13680	0.0937587	0.950276	Not diff expressed
Afu1g13690	0.297214	0.00299928	Underexpressed
Afu1g13700	0.113439	0.359435	Not diff expressed
Afu1g13710	0.854067	3.91e-21	Underexpressed
Afu1g13720	0.322836	0.000173481	Underexpressed
Afu1g13730	0.72258	1.73e-16	Underexpressed
Afu1g13740	0.742374	3.08e-18	Underexpressed
Afu1g13750	1.6062	4.22e-30	Underexpressed
Afu1g13760	-0.508228	9.1e-06	Overexpressed
Afu1g13770	0.264222	0.263803	Not diff expressed
Afu1g13780	0.154967	0.052067	Underexpressed
Afu1g13790	0.134278	0.169875	Not diff expressed
Afu1g13800	3.6048	7.47e-168	Underexpressed
Afu1g13810	0.251834	0.839092	Not diff expressed
Afu1g13820	2.85475	7.66e-07	Underexpressed
Afu1g13830	-2.57683	4.01e-128	Overexpressed
Afu1g13840	0.0983461	0.720821	Not diff expressed
Afu1g13850	0.0508919	0.745742	Not diff expressed
Afu1g13860	-1.02615	1.12e-06	Overexpressed
Afu1g13870	0.203789	0.144848	Not diff expressed
Afu1g13880	0.30507	0.0928622	Underexpressed
Afu1g13890	-0.0100012	0.945796	Not diff expressed
Afu1g13900	0.718101	1.41e-08	Underexpressed
Afu1g13910	-0.418697	0.000114894	Overexpressed
Afu1g13920	-0.142102	0.197431	Not diff expressed
Afu1g13930	0.199222	0.0911768	Underexpressed
Afu1g13940	-0.838935	0.0018319	Overexpressed
Afu1g13950	-0.557541	0.00914115	Overexpressed
Afu1g13960	-0.278205	0.0169949	Overexpressed
Afu1g13970	0.972093	3.5e-19	Underexpressed
Afu1g13980	1.33551	2.24e-34	Underexpressed
Afu1g13990	1.86628	1.45e-72	Underexpressed
Afu1g14000	1.55223	0.00666577	Underexpressed
Afu1g14010	-0.544963	2.62e-08	Overexpressed
Afu1g14020	-0.00398951	0.978086	Not diff expressed
Afu1g14030	-0.117957	0.326221	Not diff expressed
Afu1g14040	-1.38932	0.000949888	Overexpressed
Afu1g14050	-1.16896	3.92e-11	Overexpressed
Afu1g14060	-0.0525748	0.72464	Not diff expressed
Afu1g14070	0.629088	6.48e-08	Underexpressed
Afu1g14080	-1.70894	1.85e-35	Overexpressed
Afu1g14090	1.33404	1.18e-30	Underexpressed
Afu1g14100	0.518003	5.45e-07	Underexpressed
Afu1g14110	0.14037	0.281948	Not diff expressed
Afu1g14120	0.371023	5.26e-05	Underexpressed
Afu1g14130	-2.60238	2.88e-23	Overexpressed
Afu1g14140	-1.00011	0.00265119	Overexpressed
Afu1g14150	-0.248648	0.0354502	Overexpressed
Afu1g14160	-0.286486	0.528222	Not diff expressed
Afu1g14170	2.03513	1.79e-52	Underexpressed
Afu1g14180	0.69106	5.04e-09	Underexpressed
Afu1g14190	-1.07734	0.033977	Overexpressed
Afu1g14200	1.55657	9.1e-80	Underexpressed
Afu1g14210	-1.99793	2.37e-46	Overexpressed
Afu1g14220	0.686744	4.39e-10	Underexpressed
Afu1g14230	-0.179992	0.147053	Not diff expressed
Afu1g14240	-0.00911914	0.938335	Not diff expressed
Afu1g14250	-0.639758	1.92e-06	Overexpressed
Afu1g14260	0.0441863	0.726398	Not diff expressed
Afu1g14270	-0.0762101	0.606728	Not diff expressed
Afu1g14280	-0.288143	0.0048712	Overexpressed
Afu1g14290	-0.168245	0.148752	Not diff expressed
Afu1g14300	0.538476	2.94e-11	Underexpressed
Afu1g14310	-0.199274	0.0361863	Overexpressed
Afu1g14320	0.0793471	0.535639	Not diff expressed
Afu1g14330	1.93771	2.69e-139	Underexpressed
Afu1g14340	2.1384	1.48e-108	Underexpressed
Afu1g14350	-1.69549	2.2e-15	Overexpressed
Afu1g14360	-1.11426	5.93e-17	Overexpressed
Afu1g14380	-1.70939	3.6e-34	Overexpressed
Afu1g14390	-1.45086	1.41e-12	Overexpressed
Afu1g14400	0.400459	0.0485059	Underexpressed
Afu1g14410	1.80938	8.28e-99	Underexpressed
Afu1g14420	-0.686073	3.46e-12	Overexpressed
Afu1g14430	0.294063	0.0152801	Underexpressed
Afu1g14440	-0.0692719	0.668025	Not diff expressed
Afu1g14450	-0.43393	0.00399951	Overexpressed
Afu1g14460	-1.42913	6.62e-32	Overexpressed
Afu1g14480	-0.711477	0.173985	Not diff expressed
Afu1g14490	0.23597	0.120102	Not diff expressed
Afu1g14500	0.51294	1.96e-07	Underexpressed
Afu1g14510	0.426067	0.00152601	Underexpressed
Afu1g14520	1.07319	0.0517192	Underexpressed
Afu1g14530	-3.85601	4.37e-113	Overexpressed
Afu1g14540	-1.95259	1.66e-17	Overexpressed
Afu1g14550	0.84452	0.000548351	Underexpressed
Afu1g14560	-4.17881	0	Overexpressed
Afu1g14570	-0.227135	0.00728003	Overexpressed
Afu1g14580	0.188684	0.373373	Not diff expressed
Afu1g14590	0.73215	7.79e-06	Underexpressed
Afu1g14600	0.693055	0.000490268	Underexpressed
Afu1g14610	-0.491883	3.56e-05	Overexpressed
Afu1g14620	-0.217328	0.0228065	Overexpressed
Afu1g14630	-0.0748673	0.735281	Not diff expressed
Afu1g14640	-0.973631	2.08e-12	Overexpressed
Afu1g14650	-0.0290293	0.898424	Not diff expressed
Afu1g14660	-0.455247	4.2e-05	Overexpressed
Afu1g14670	0.112544	0.459887	Not diff expressed
Afu1g14680	0.18613	0.0294707	Underexpressed
Afu1g14690	-0.0056811	0.960766	Not diff expressed
Afu1g14695	0.327903	0.056558	Underexpressed
Afu1g14700	-2.86637	4.8e-10	Overexpressed
Afu1g14710	-0.99383	1.63e-23	Overexpressed
Afu1g14720	0.442724	0.000928368	Underexpressed
Afu1g14730	0.678559	1.55e-09	Underexpressed
Afu1g14740	0.451305	5.34e-05	Underexpressed
Afu1g14750	0.105195	0.338434	Not diff expressed
Afu1g14760	-0.99868	0.000202173	Overexpressed
Afu1g14770	0.116013	0.487239	Not diff expressed
Afu1g14780	-0.799683	4.73e-22	Overexpressed
Afu1g14790	-0.222547	0.0351674	Overexpressed
Afu1g14800	0.44636	0.00737596	Underexpressed
Afu1g14810	0.230337	0.0242056	Underexpressed
Afu1g14820	0.21186	0.335842	Not diff expressed
Afu1g14830	-0.185824	0.0705097	Overexpressed
Afu1g14840	-0.528317	0.00342192	Overexpressed
Afu1g14850	-1.88763	2.95e-56	Overexpressed
Afu1g14860	1.26419	3.43e-05	Underexpressed
Afu1g14870	1.47604	4.9e-09	Underexpressed
Afu1g14880	-2.88136	9.9e-127	Overexpressed
Afu1g14890	-0.672588	1.37e-08	Overexpressed
Afu1g14910	-0.0919035	0.398445	Not diff expressed
Afu1g14920	-0.469459	1.96e-07	Overexpressed
Afu1g14930	3.78784	2.14e-155	Underexpressed
Afu1g14940	0.0605314	0.577014	Not diff expressed
Afu1g14945	-3.31152	3.8e-232	Overexpressed
Afu1g14950	0.31258	0.00263003	Underexpressed
Afu1g14960	0.224554	0.0654712	Underexpressed
Afu1g14970	-0.750396	2.26e-06	Overexpressed
Afu1g14980	-0.663629	0.459068	Not diff expressed
Afu1g14990	0.231874	0.157042	Not diff expressed
Afu1g15000	1.08269	1.08e-18	Underexpressed
Afu1g15010	-0.113834	0.317412	Not diff expressed
Afu1g15020	1.522	4.35e-73	Underexpressed
Afu1g15030	0.0973404	0.585256	Not diff expressed
Afu1g15040	0.0200332	0.93316	Not diff expressed
Afu1g15050	0.319006	0.0115576	Underexpressed
Afu1g15070	-0.414453	3.28e-05	Overexpressed
Afu1g15080	0.21821	0.0576661	Underexpressed
Afu1g15090	-0.183711	0.0903084	Overexpressed
Afu1g15100	0.0491351	0.860866	Not diff expressed
Afu1g15110	0.103321	0.39988	Not diff expressed
Afu1g15120	0.348389	0.0231704	Underexpressed
Afu1g15130	-0.736848	5.03e-17	Overexpressed
Afu1g15140	2.27762	1.37e-57	Underexpressed
Afu1g15150	0.277844	0.10219	Not diff expressed
Afu1g15160	-1.12601	3.36e-39	Overexpressed
Afu1g15170	-2.18177	7.42e-40	Overexpressed
Afu1g15180	-1.71077	2.62e-60	Overexpressed
Afu1g15190	-0.363347	0.655627	Not diff expressed
Afu1g15200	-0.114132	0.215817	Not diff expressed
Afu1g15210	-0.331626	0.0777058	Overexpressed
Afu1g15220	-0.567104	0.000505458	Overexpressed
Afu1g15230	0.767795	3.79e-14	Underexpressed
Afu1g15240	-0.746858	1.41e-10	Overexpressed
Afu1g15250	-0.102511	0.455381	Not diff expressed
Afu1g15260	0.181883	0.223296	Not diff expressed
Afu1g15270	2.01925	2.32e-46	Underexpressed
Afu1g15280	-0.794495	0.000389708	Overexpressed
Afu1g15290	2.18178	0.00588752	Underexpressed
Afu1g15300	-0.419138	0.0815936	Overexpressed
Afu1g15310	0.111289	0.401644	Not diff expressed
Afu1g15330	-2.66975	2.19e-45	Overexpressed
Afu1g15340	-0.192554	0.0640395	Overexpressed
Afu1g15350	-4.14441	0	Overexpressed
Afu1g15360	-1.44424	6.83e-10	Overexpressed
Afu1g15370	-0.373887	0.000151109	Overexpressed
Afu1g15380	0.495899	1.73e-05	Underexpressed
Afu1g15390	0.644347	2.26e-11	Underexpressed
Afu1g15400	-0.565883	4.18e-06	Overexpressed
Afu1g15410	-1.26845	9.3e-06	Overexpressed
Afu1g15420	-0.663629	0.013781	Overexpressed
Afu1g15430	-0.926608	0.000270845	Overexpressed
Afu1g15440	3.08408	2.67e-254	Underexpressed
Afu1g15450	1.48881	2.02e-41	Underexpressed
Afu1g15460	-0.00423316	0.978086	Not diff expressed
Afu1g15470	-0.623762	6.91e-08	Overexpressed
Afu1g15490	0.440982	0.0521406	Underexpressed
Afu1g15500	0.465718	0.00371615	Underexpressed
Afu1g15510	-0.222291	0.234118	Not diff expressed
Afu1g15520	-1.68685	9.31e-34	Overexpressed
Afu1g15530	-3.68779	5.94e-37	Overexpressed
Afu1g15540	-0.691081	8.19e-05	Overexpressed
Afu1g15550	-2.18837	8.3e-87	Overexpressed
Afu1g15560	-1.66451	1.32e-39	Overexpressed
Afu1g15570	0.10241	0.515814	Not diff expressed
Afu1g15580	0.231305	0.0919396	Underexpressed
Afu1g15590	0.660707	2.75e-11	Underexpressed
Afu1g15610	0.32241	0.0159237	Underexpressed
Afu1g15620	1.06054	5.09e-15	Underexpressed
Afu1g15630	-0.127696	0.517419	Not diff expressed
Afu1g15640	1.28324	4.93e-19	Underexpressed
Afu1g15650	0.0725398	0.910816	Not diff expressed
Afu1g15660	0.564125	0.631741	Not diff expressed
Afu1g15670	3.06187	1.69e-125	Underexpressed
Afu1g15680	-1.66626	1.98e-38	Overexpressed
Afu1g15690	-3.56007	3e-05	Overexpressed
Afu1g15700	0.251847	0.0686154	Underexpressed
Afu1g15710	-0.325112	0.0228435	Overexpressed
Afu1g15720	0.362015	0.000356096	Underexpressed
Afu1g15730	1.74333	4.7e-93	Underexpressed
Afu1g15740	-1.84066	5.14e-17	Overexpressed
Afu1g15750	-0.155055	0.247403	Not diff expressed
Afu1g15760	0.541904	4.85e-08	Underexpressed
Afu1g15770	0.178116	0.295809	Not diff expressed
Afu1g15780	1.32166	8.15e-33	Underexpressed
Afu1g15790	0.838271	4.14e-14	Underexpressed
Afu1g15800	-0.345431	0.00805877	Overexpressed
Afu1g15810	0.0820297	0.447952	Not diff expressed
Afu1g15820	2.08566	3.95e-59	Underexpressed
Afu1g15830	0.525941	0.000696523	Underexpressed
Afu1g15840	-0.713045	3.57e-06	Overexpressed
Afu1g15850	-0.638	0.00149808	Overexpressed
Afu1g15860	0.451131	1.9e-06	Underexpressed
Afu1g15870	0.0956381	0.343047	Not diff expressed
Afu1g15880	0.353437	0.000867846	Underexpressed
Afu1g15890	0.198868	0.143159	Not diff expressed
Afu1g15900	0.437434	7.46e-06	Underexpressed
Afu1g15910	-0.706309	0.00928775	Overexpressed
Afu1g15920	0.183547	0.226048	Not diff expressed
Afu1g15930	-0.643845	9.94e-09	Overexpressed
Afu1g15940	-0.461526	6.3e-06	Overexpressed
Afu1g15950	-0.592684	1.85e-07	Overexpressed
Afu1g15960	1.49771	2e-61	Underexpressed
Afu1g15970	-0.51241	0.0257687	Overexpressed
Afu1g15980	-0.393587	0.782077	Not diff expressed
Afu1g15990	-0.179633	0.207388	Not diff expressed
Afu1g16000	-1.13848	4.78e-32	Overexpressed
Afu1g16010	0.993579	1.81e-05	Underexpressed
Afu1g16020	0.916367	7.14e-06	Underexpressed
Afu1g16030	-1.5723	4.07e-42	Overexpressed
Afu1g16040	-1.55127	0.0131241	Overexpressed
Afu1g16050	-0.70191	6.15e-14	Overexpressed
Afu1g16060	-0.166979	0.255387	Not diff expressed
Afu1g16070	-0.0914651	0.673375	Not diff expressed
Afu1g16080	-1.29391	1.69e-05	Overexpressed
Afu1g16090	0.0338418	0.924903	Not diff expressed
Afu1g16100	0.16443	0.825242	Not diff expressed
Afu1g16110	-1.50525	4.31e-21	Overexpressed
Afu1g16115	-1.03073	8.89e-09	Overexpressed
Afu1g16120	0.830703	7.21e-09	Underexpressed
Afu1g16130	-0.870784	1.71e-25	Overexpressed
Afu1g16140	-1.24122	0.0651088	Overexpressed
Afu1g16150	-1.28521	1.79e-36	Overexpressed
Afu1g16160	-1.72015	4.58e-44	Overexpressed
Afu1g16170	-0.0341225	0.885689	Not diff expressed
Afu1g16190	-0.911576	1.89e-16	Overexpressed
Afu1g16200	-0.778271	1.36e-05	Overexpressed
Afu1g16210	0.966588	3.19e-10	Underexpressed
Afu1g16220	-0.797671	4.92e-12	Overexpressed
Afu1g16230	-0.384615	0.00040175	Overexpressed
Afu1g16240	-0.88231	1.25e-08	Overexpressed
Afu1g16250	-1.58336	9.3e-28	Overexpressed
Afu1g16260	-0.614769	0.649838	Not diff expressed
Afu1g16270	-0.814917	1.86e-09	Overexpressed
Afu1g16280	1.74081	1.6e-72	Underexpressed
Afu1g16290	-0.203833	0.168748	Not diff expressed
Afu1g16300	-0.179905	0.445401	Not diff expressed
Afu1g16310	0.144767	0.399814	Not diff expressed
Afu1g16320	-0.413507	0.000777874	Overexpressed
Afu1g16330	0.58862	1.3e-05	Underexpressed
Afu1g16340	-0.112302	0.313745	Not diff expressed
Afu1g16350	-0.644393	3.73e-05	Overexpressed
Afu1g16360	-0.447106	0.733947	Not diff expressed
Afu1g16375	0.159237	0.143597	Not diff expressed
Afu1g16390	-0.95356	0.0711301	Overexpressed
Afu1g16400	-0.102314	0.758254	Not diff expressed
Afu1g16410	-0.741049	0.00621051	Overexpressed
Afu1g16420	-1.7207	4.73e-09	Overexpressed
Afu1g16430	-1.10909	0.00276118	Overexpressed
Afu1g16440	-1.56772	1.52e-10	Overexpressed
Afu1g16450	-0.40543	0.714415	Not diff expressed
Afu1g16460	0.320938	0.00108835	Underexpressed
Afu1g16470	0.309297	0.0154536	Underexpressed
Afu1g16480	1.4799	1.56e-32	Underexpressed
Afu1g16490	-1.15367	1.38e-19	Overexpressed
Afu1g16500	-0.120958	0.291531	Not diff expressed
Afu1g16510	-0.511922	4.8e-05	Overexpressed
Afu1g16523	1.22608	4.17e-50	Underexpressed
Afu1g16540	-0.179637	0.268485	Not diff expressed
Afu1g16550	0.0374576	0.872573	Not diff expressed
Afu1g16553	0.519875	0.00224188	Underexpressed
Afu1g16556	-1.83948	0.00529825	Overexpressed
Afu1g16560	-1.24502	0.00104368	Overexpressed
Afu1g16564	-1.34654	7.72e-10	Overexpressed
Afu1g16570	-0.304281	0.034705	Overexpressed
Afu1g16580	0.41328	0.045137	Underexpressed
Afu1g16590	4.92801	6.48e-207	Underexpressed
Afu1g16600	-0.42575	0.00735284	Overexpressed
Afu1g16610	-0.421348	0.000309641	Overexpressed
Afu1g16620	-0.19065	0.13052	Not diff expressed
Afu1g16630	0.610033	0.0407446	Underexpressed
Afu1g16635	-0.425306	0.0129454	Overexpressed
Afu1g16640	-1.46366	2.11e-33	Overexpressed
Afu1g16650	-0.944282	2.15e-29	Overexpressed
Afu1g16660	0.590043	6.05e-05	Underexpressed
Afu1g16670	-1.02074	0.00541768	Overexpressed
Afu1g16680	-0.175415	0.0547841	Overexpressed
Afu1g16690	-0.991209	5.47e-10	Overexpressed
Afu1g16700	0.348873	0.000277508	Underexpressed
Afu1g16710	0.915197	2.21e-18	Underexpressed
Afu1g16720	0.0857715	0.613244	Not diff expressed
Afu1g16730	1.0266	5.51e-11	Underexpressed
Afu1g16740	-0.583954	0.662435	Not diff expressed
Afu1g16745	-0.300881	0.0110818	Overexpressed
Afu1g16750	0.600519	4.23e-05	Underexpressed
Afu1g16760	-1.06199	0.000148798	Overexpressed
Afu1g16770	-2.23579	2.28e-53	Overexpressed
Afu1g16780	0.109501	0.308102	Not diff expressed
Afu1g16790	0.145876	0.182845	Not diff expressed
Afu1g16800	0.753576	2.2e-17	Underexpressed
Afu1g16810	1.21147	2.26e-16	Underexpressed
Afu1g16820	0.871764	2.99e-12	Underexpressed
Afu1g16830	-0.110081	0.425971	Not diff expressed
Afu1g16840	0.308008	0.00171033	Underexpressed
Afu1g16850	1.9773	3.33e-62	Underexpressed
Afu1g16860	-1.22993	0.0271767	Overexpressed
Afu1g16870	-2.60366	6.59e-37	Overexpressed
Afu1g16880	0.799432	7.66e-09	Underexpressed
Afu1g16890	-3.01849	4.91e-06	Overexpressed
Afu1g16900	-1.79314	0.157055	Not diff expressed
Afu1g16910	-1.25386	0.0706281	Overexpressed
Afu1g16920	-2.57543	0.00100878	Overexpressed
Afu1g16930	-0.908904	0.480477	Not diff expressed
Afu1g16940	1.00067	5.01e-14	Underexpressed
Afu1g16950	-0.21359	0.152236	Not diff expressed
Afu1g16960	1.97492	1.27e-10	Underexpressed
Afu1g16970	0.558692	4.11e-08	Underexpressed
Afu1g16980	2.49003	1.62e-123	Underexpressed
Afu1g16990	-0.312242	0.0734409	Overexpressed
Afu1g17000	0.240955	0.164224	Not diff expressed
Afu1g17010	-2.65031	4.4e-27	Overexpressed
Afu1g17020	0.382147	0.00764342	Underexpressed
Afu1g17030	-0.863173	0.000488495	Overexpressed
Afu1g17040	1.39976	6.05e-29	Underexpressed
Afu1g17050	0.942522	0.204378	Not diff expressed
Afu1g17060	-4.87139	6.23e-11	Overexpressed
Afu1g17070	0.448604	0.000118317	Underexpressed
Afu1g17080	0.249117	0.389392	Not diff expressed
Afu1g17090	-0.634124	1.28e-05	Overexpressed
Afu1g17100	0.101483	0.589645	Not diff expressed
Afu1g17110	-0.807795	9.24e-18	Overexpressed
Afu1g17120	-0.280494	0.0278013	Overexpressed
Afu1g17130	-0.509948	0.0254948	Overexpressed
Afu1g17140	-0.912306	1.24e-07	Overexpressed
Afu1g17150	-2.48682	4.84e-104	Overexpressed
Afu1g17160	-1.69318	0.136209	Not diff expressed
Afu1g17170	-1.05108	0.0417558	Overexpressed
Afu1g17180	1.28537	0.000441738	Underexpressed
Afu1g17190	2.65406	1.09e-05	Underexpressed
Afu1g17200	-0.0348638	0.815132	Not diff expressed
Afu1g17210	NA	NA	Not diff expressed
Afu1g17220	-0.463142	0.47794	Not diff expressed
Afu1g17230	0.0616471	0.809662	Not diff expressed
Afu1g17240	0.180524	0.424893	Not diff expressed
Afu1g17250	4.10077	9.4e-161	Underexpressed
Afu1g17260	0.621892	0.00118949	Underexpressed
Afu1g17270	1.42592	0.000120487	Underexpressed
Afu1g17280	-0.438849	0.0400799	Overexpressed
Afu1g17290	-1.39754	1.2e-08	Overexpressed
Afu1g17310	-0.590753	8.01e-06	Overexpressed
Afu1g17320	-4.08876	2.84e-06	Overexpressed
Afu1g17340	-2.93832	0.00454905	Overexpressed
Afu1g17350	0.293728	0.0120366	Underexpressed
Afu1g17360	-0.943143	7.93e-21	Overexpressed
Afu1g17370	-0.953683	0.145681	Not diff expressed
Afu1g17380	-1.76429	1.81e-05	Overexpressed
Afu1g17390	0.425356	0.121352	Not diff expressed
Afu1g17400	1.83362	1.77e-23	Underexpressed
Afu1g17410	-5.0892	4.07e-52	Overexpressed
Afu1g17420	-0.999685	0.00650283	Overexpressed
Afu1g17430	-2.07425	0.002397	Overexpressed
Afu1g17440	-0.061883	0.949751	Not diff expressed
Afu1g17460	-0.882352	1.9e-10	Overexpressed
Afu1g17470	6.43792	1.02e-240	Underexpressed
Afu1g17480	-2.26217	9.51e-08	Overexpressed
Afu1g17490	0.39366	0.034868	Underexpressed
Afu1g17500	NA	NA	Not diff expressed
Afu1g17520	0.79841	1.86e-06	Underexpressed
Afu1g17530	0.0895443	0.608669	Not diff expressed
Afu1g17540	1.15389	0.389719	Not diff expressed
Afu1g17550	1.26158	1.33e-14	Underexpressed
Afu1g17560	-1.69893	0.041614	Overexpressed
Afu1g17570	0.468986	0.634794	Not diff expressed
Afu1g17580	0.256773	0.846	Not diff expressed
Afu1g17590	-0.869557	0.219728	Not diff expressed
Afu1g17600	NA	NA	Not diff expressed
Afu1g17610	1.38911	0.267995	Not diff expressed
Afu1g17620	-2.09179	0.000107126	Overexpressed
Afu1g17630	0.0825052	0.903315	Not diff expressed
Afu1g17640	-5.74061	2.36e-19	Overexpressed
Afu1g17650	-2.62124	0.00564498	Overexpressed
Afu1g17660	-0.73782	0.345	Not diff expressed
Afu1g17670	1.18294	0.376549	Not diff expressed
Afu1g17680	-5.23551	7.12e-47	Overexpressed
Afu1g17690	0.250526	0.60029	Not diff expressed
Afu1g17700	-2.2604	2.86e-21	Overexpressed
Afu1g17710	-0.139344	0.715925	Not diff expressed
Afu1g17720	-0.477956	0.630853	Not diff expressed
Afu1g17723	NA	NA	Not diff expressed
Afu1g17725	-0.228643	0.873111	Not diff expressed
Afu1g17730	-2.1544	0.00516404	Overexpressed
Afu1g17740	-1.29466	0.000142226	Overexpressed
Afu1g17750	-0.25618	0.262456	Not diff expressed
Afu2g00090	NA	NA	Not diff expressed
Afu2g00100	-1.71158	3.44e-83	Overexpressed
Afu2g00110	-0.58911	0.220251	Not diff expressed
Afu2g00120	-3.24427	5.13e-12	Overexpressed
Afu2g00130	-1.18891	0.337114	Not diff expressed
Afu2g00140	0.468986	0.634794	Not diff expressed
Afu2g00150	-0.487773	0.627014	Not diff expressed
Afu2g00160	NA	NA	Not diff expressed
Afu2g00170	-1.99891	0.0347686	Overexpressed
Afu2g00180	-0.295684	0.355836	Not diff expressed
Afu2g00190	NA	NA	Not diff expressed
Afu2g00200	-3.4747	3.11e-16	Overexpressed
Afu2g00210	-5.14615	0	Overexpressed
Afu2g00220	0.485762	2.85e-05	Underexpressed
Afu2g00230	-1.82709	0.000285018	Overexpressed
Afu2g00240	-1.97679	0.000911603	Overexpressed
Afu2g00250	-8.72459	1.65e-232	Overexpressed
Afu2g00260	-3.25075	1.81e-18	Overexpressed
Afu2g00270	-7.02036	1.55e-23	Overexpressed
Afu2g00300	-1.33889	7.44e-08	Overexpressed
Afu2g00310	-0.440927	1.31e-06	Overexpressed
Afu2g00320	6.07938	0	Underexpressed
Afu2g00330	0.0529043	0.65338	Not diff expressed
Afu2g00340	-1.55723	2.71e-08	Overexpressed
Afu2g00350	-1.56051	1.52e-08	Overexpressed
Afu2g00360	-0.506613	3.53e-05	Overexpressed
Afu2g00370	0.200601	0.0253616	Underexpressed
Afu2g00380	-2.6733	4.42e-13	Overexpressed
Afu2g00390	-7.75659	2.9e-29	Overexpressed
Afu2g00400	-8.30026	4.08e-41	Overexpressed
Afu2g00410	-0.875609	6e-05	Overexpressed
Afu2g00420	-1.29844	0.00124572	Overexpressed
Afu2g00430	0.169689	0.864822	Not diff expressed
Afu2g00440	3.79684	3.82e-19	Underexpressed
Afu2g00450	3.73162	0.00120447	Underexpressed
Afu2g00460	1.61709	0.03814	Underexpressed
Afu2g00470	0.168344	0.881936	Not diff expressed
Afu2g00480	-0.637871	0.556256	Not diff expressed
Afu2g00490	-0.920024	0.499753	Not diff expressed
Afu2g00500	0.758427	8.64e-09	Underexpressed
Afu2g00510	-4.24852	8.19e-07	Overexpressed
Afu2g00520	-1.2243	0.0342133	Overexpressed
Afu2g00530	1.76463	2.75e-15	Underexpressed
Afu2g00540	3.43476	1.15e-05	Underexpressed
Afu2g00550	-1.56338	0.152706	Not diff expressed
Afu2g00560	-0.865555	0.459797	Not diff expressed
Afu2g00570	-0.913637	1.1e-06	Overexpressed
Afu2g00580	5.00159	5.5e-10	Underexpressed
Afu2g00590	4.59466	1.85e-32	Underexpressed
Afu2g00600	0.333178	0.810816	Not diff expressed
Afu2g00620	1.32643	0.250662	Not diff expressed
Afu2g00625	-0.839779	0.257758	Not diff expressed
Afu2g00630	0.387252	0.533205	Not diff expressed
Afu2g00640	-3.79792	2.04e-68	Overexpressed
Afu2g00650	-4.97397	1.92e-42	Overexpressed
Afu2g00656	3.11455	0.00455218	Underexpressed
Afu2g00660	0.607833	3.19e-10	Underexpressed
Afu2g00670	0.775094	0.171663	Not diff expressed
Afu2g00680	2.56922	4.29e-10	Underexpressed
Afu2g00690	0.316027	0.56582	Not diff expressed
Afu2g00700	0.256575	0.859336	Not diff expressed
Afu2g00710	0.0550535	0.948026	Not diff expressed
Afu2g00720	2.70448	3.07e-89	Underexpressed
Afu2g00730	-0.824104	4.78e-08	Overexpressed
Afu2g00740	-0.305854	0.0414064	Overexpressed
Afu2g00750	1.96797	3.25e-07	Underexpressed
Afu2g00760	-1.34014	4.38e-06	Overexpressed
Afu2g00770	3.68546	2.53e-108	Underexpressed
Afu2g00780	-0.158793	0.278228	Not diff expressed
Afu2g00790	-0.890845	1.44e-06	Overexpressed
Afu2g00800	-1.31256	0.000603599	Overexpressed
Afu2g00810	-0.389691	0.688602	Not diff expressed
Afu2g00820	0.137097	0.826785	Not diff expressed
Afu2g00830	-2.26346	1.91e-42	Overexpressed
Afu2g00840	-4.13846	6.24e-103	Overexpressed
Afu2g00850	-0.614769	0.649838	Not diff expressed
Afu2g00860	-0.757932	1.23e-05	Overexpressed
Afu2g00870	-1.22001	1.36e-30	Overexpressed
Afu2g00880	-1.04293	2.08e-08	Overexpressed
Afu2g00890	-2.19706	0.00460012	Overexpressed
Afu2g00900	-1.46544	0.247108	Not diff expressed
Afu2g00910	-1.3393	1.33e-27	Overexpressed
Afu2g00920	-2.22612	0.00173838	Overexpressed
Afu2g00930	-0.326714	0.744938	Not diff expressed
Afu2g00940	-0.847307	0.000235217	Overexpressed
Afu2g00960	-0.909938	4.38e-10	Overexpressed
Afu2g00963	-0.676318	2.29e-05	Overexpressed
Afu2g00967	1.30423	1.76e-12	Underexpressed
Afu2g00970	-1.16809	7.7e-19	Overexpressed
Afu2g00980	-1.62206	7.47e-05	Overexpressed
Afu2g00990	-0.858543	3.42e-10	Overexpressed
Afu2g01000	0.776643	1.52e-05	Underexpressed
Afu2g01010	2.11349	1.02e-151	Underexpressed
Afu2g01030	-1.78039	6.46e-69	Overexpressed
Afu2g01040	0.721259	5.14e-18	Underexpressed
Afu2g01050	0.4339	1.69e-05	Underexpressed
Afu2g01060	0.268438	0.00621402	Underexpressed
Afu2g01070	0.807733	7.39e-10	Underexpressed
Afu2g01080	-0.604816	2.94e-08	Overexpressed
Afu2g01090	0.0153991	0.900699	Not diff expressed
Afu2g01100	0.749194	0.0300996	Underexpressed
Afu2g01110	-0.00628643	0.97827	Not diff expressed
Afu2g01120	-0.159058	0.448515	Not diff expressed
Afu2g01130	-0.486751	8.47e-05	Overexpressed
Afu2g01140	0.872002	2.45e-22	Underexpressed
Afu2g01150	-5.47096	2.72e-196	Overexpressed
Afu2g01160	-2.26905	1.9e-113	Overexpressed
Afu2g01170	1.4671	4.92e-91	Underexpressed
Afu2g01180	0.157094	0.440615	Not diff expressed
Afu2g01190	-1.90709	2.47e-77	Overexpressed
Afu2g01200	-0.30586	0.00857764	Overexpressed
Afu2g01210	0.145877	0.204717	Not diff expressed
Afu2g01220	0.422021	3.64e-07	Underexpressed
Afu2g01230	-2.12423	1.21e-33	Overexpressed
Afu2g01240	-1.56639	1.04e-38	Overexpressed
Afu2g01250	2.13757	8.41e-27	Underexpressed
Afu2g01260	1.76934	4.83e-110	Underexpressed
Afu2g01270	0.267871	0.149858	Not diff expressed
Afu2g01280	-0.292834	0.735071	Not diff expressed
Afu2g01290	-0.282445	0.0495431	Overexpressed
Afu2g01300	-0.534688	0.0116685	Overexpressed
Afu2g01310	-0.324555	0.00117239	Overexpressed
Afu2g01320	-1.868	5.53e-81	Overexpressed
Afu2g01330	-0.491725	0.00128383	Overexpressed
Afu2g01340	0.841302	0.474877	Not diff expressed
Afu2g01350	1.30811	3.67e-21	Underexpressed
Afu2g01360	0.273406	0.192316	Not diff expressed
Afu2g01370	-0.451704	0.471792	Not diff expressed
Afu2g01380	-1.59993	4.15e-13	Overexpressed
Afu2g01390	-0.6039	0.0225574	Overexpressed
Afu2g01400	0.0721462	0.843291	Not diff expressed
Afu2g01405	-0.953431	0.157667	Not diff expressed
Afu2g01410	-0.157617	0.640679	Not diff expressed
Afu2g01420	-0.865555	0.459797	Not diff expressed
Afu2g01430	0.90601	8.31e-19	Underexpressed
Afu2g01440	1.82914	1.12e-26	Underexpressed
Afu2g01450	0.631366	1.05e-05	Underexpressed
Afu2g01460	-0.146064	0.253399	Not diff expressed
Afu2g01470	-0.559909	0.591406	Not diff expressed
Afu2g01480	0.333859	0.0478632	Underexpressed
Afu2g01490	0.455301	0.726398	Not diff expressed
Afu2g01500	0.22131	0.145792	Not diff expressed
Afu2g01510	-1.65431	9.75e-48	Overexpressed
Afu2g01520	0.5519	1.96e-05	Underexpressed
Afu2g01530	-0.213197	0.0603456	Overexpressed
Afu2g01540	0.0217098	0.861832	Not diff expressed
Afu2g01550	0.418285	2.68e-05	Underexpressed
Afu2g01570	0.0621488	0.676801	Not diff expressed
Afu2g01580	-1.30872	6.55e-17	Overexpressed
Afu2g01590	0.224306	0.210764	Not diff expressed
Afu2g01600	-0.162736	0.303802	Not diff expressed
Afu2g01610	-0.23851	0.0561107	Overexpressed
Afu2g01620	0.125687	0.358351	Not diff expressed
Afu2g01630	0.474105	0.000431536	Underexpressed
Afu2g01640	0.596571	2.1e-10	Underexpressed
Afu2g01650	1.01683	1.82e-09	Underexpressed
Afu2g01660	1.36867	2.62e-45	Underexpressed
Afu2g01670	-0.148245	0.120051	Not diff expressed
Afu2g01680	-1.63762	0.0445125	Overexpressed
Afu2g01690	-0.348981	0.234057	Not diff expressed
Afu2g01700	-0.126545	0.161667	Not diff expressed
Afu2g01710	-2.30964	1.11e-95	Overexpressed
Afu2g01720	-1.8113	1.12e-72	Overexpressed
Afu2g01730	-0.484153	0.528482	Not diff expressed
Afu2g01740	-0.532443	0.00129176	Overexpressed
Afu2g01750	-0.092274	0.433447	Not diff expressed
Afu2g01760	0.130339	0.322537	Not diff expressed
Afu2g01770	-1.91483	1.38e-26	Overexpressed
Afu2g01780	0.229635	0.219854	Not diff expressed
Afu2g01790	0.820501	2.38e-14	Underexpressed
Afu2g01800	-0.605763	0.442165	Not diff expressed
Afu2g01810	-0.685582	6.88e-13	Overexpressed
Afu2g01820	1.07029	3.12e-33	Underexpressed
Afu2g01830	1.63386	9.44e-56	Underexpressed
Afu2g01840	-0.742609	3.79e-07	Overexpressed
Afu2g01850	0.357606	0.000520737	Underexpressed
Afu2g01860	0.15637	0.288353	Not diff expressed
Afu2g01870	-0.951139	5.32e-23	Overexpressed
Afu2g01880	-1.22059	1.69e-15	Overexpressed
Afu2g01890	3.29062	1.66e-174	Underexpressed
Afu2g01900	0.138404	0.29267	Not diff expressed
Afu2g01910	0.402598	0.000443502	Underexpressed
Afu2g01920	0.656133	1.49e-08	Underexpressed
Afu2g01930	-0.194679	0.0851533	Overexpressed
Afu2g01940	0.209857	0.0408337	Underexpressed
Afu2g01950	-0.762112	0.0118474	Overexpressed
Afu2g01960	-0.446295	0.264418	Not diff expressed
Afu2g01970	-0.76004	0.0298789	Overexpressed
Afu2g01980	0.417728	0.00513348	Underexpressed
Afu2g01990	0.750864	2.34e-08	Underexpressed
Afu2g02000	-0.108772	0.395421	Not diff expressed
Afu2g02010	-1.12743	1.02e-31	Overexpressed
Afu2g02020	-5.56272	0	Overexpressed
Afu2g02030	-0.262767	0.507436	Not diff expressed
Afu2g02040	-1.43366	0.000876325	Overexpressed
Afu2g02050	0.327229	0.00142842	Underexpressed
Afu2g02060	-0.312509	0.0100852	Overexpressed
Afu2g02070	0.0667215	0.602997	Not diff expressed
Afu2g02080	-2.0197	1.88e-47	Overexpressed
Afu2g02090	-0.402697	0.0718366	Overexpressed
Afu2g02100	0.768712	1.31e-20	Underexpressed
Afu2g02110	-0.941951	4.26e-11	Overexpressed
Afu2g02120	0.849533	4.24e-14	Underexpressed
Afu2g02130	0.996221	1.2e-30	Underexpressed
Afu2g02140	-0.558005	5.52e-05	Overexpressed
Afu2g02150	1.91807	3.25e-110	Underexpressed
Afu2g02160	-0.120451	0.335842	Not diff expressed
Afu2g02165	0.655687	8.16e-08	Underexpressed
Afu2g02170	0.23674	0.00547239	Underexpressed
Afu2g02180	-0.441352	0.0119009	Overexpressed
Afu2g02190	0.645411	0.00441063	Underexpressed
Afu2g02210	-0.105929	0.704983	Not diff expressed
Afu2g02220	0.075105	0.46329	Not diff expressed
Afu2g02230	-0.0733946	0.616522	Not diff expressed
Afu2g02240	0.105848	0.438476	Not diff expressed
Afu2g02250	2.56997	3.48e-94	Underexpressed
Afu2g02260	0.052914	0.924726	Not diff expressed
Afu2g02270	0.746167	7.5e-08	Underexpressed
Afu2g02275	0.495992	4.17e-07	Underexpressed
Afu2g02280	0.240015	0.19171	Not diff expressed
Afu2g02290	1.16089	2.07e-16	Underexpressed
Afu2g02300	-0.389131	0.000659929	Overexpressed
Afu2g02310	0.383252	0.0291577	Underexpressed
Afu2g02320	1.15263	5.52e-20	Underexpressed
Afu2g02330	-2.26947	0.0726977	Overexpressed
Afu2g02340	-0.136192	0.283392	Not diff expressed
Afu2g02350	0.100436	0.550459	Not diff expressed
Afu2g02360	0.354068	0.00127028	Underexpressed
Afu2g02370	-1.63264	0.0923533	Overexpressed
Afu2g02380	0.246104	0.0621305	Underexpressed
Afu2g02390	0.525434	0.0853323	Underexpressed
Afu2g02400	0.0370469	0.848097	Not diff expressed
Afu2g02410	NA	NA	Not diff expressed
Afu2g02420	0.16995	0.059303	Underexpressed
Afu2g02430	0.511954	6.34e-06	Underexpressed
Afu2g02440	-0.393016	0.000722865	Overexpressed
Afu2g02450	0.658579	8.56e-07	Underexpressed
Afu2g02460	-2.08898	0.0367234	Overexpressed
Afu2g02470	-0.0725694	0.470444	Not diff expressed
Afu2g02480	-0.941345	5.11e-14	Overexpressed
Afu2g02485	-1.73304	0.00799459	Overexpressed
Afu2g02490	2.0689	7.67e-12	Underexpressed
Afu2g02500	-2.1026	3.88e-39	Overexpressed
Afu2g02510	0.713168	1.55e-08	Underexpressed
Afu2g02520	0.39321	2.82e-05	Underexpressed
Afu2g02530	-0.135359	0.186518	Not diff expressed
Afu2g02540	0.364194	0.000587824	Underexpressed
Afu2g02550	0.16209	0.111155	Not diff expressed
Afu2g02560	0.663503	1.45e-15	Underexpressed
Afu2g02570	0.0191046	0.912511	Not diff expressed
Afu2g02580	1.03861	1.24e-16	Underexpressed
Afu2g02590	0.42372	2.38e-06	Underexpressed
Afu2g02600	0.189466	0.405693	Not diff expressed
Afu2g02610	0.368793	0.000150272	Underexpressed
Afu2g02620	-0.695333	6.87e-12	Overexpressed
Afu2g02630	0.454753	1.56e-05	Underexpressed
Afu2g02640	1.03269	0.000976119	Underexpressed
Afu2g02650	-1.076	0.0431738	Overexpressed
Afu2g02660	-0.40209	0.0484324	Overexpressed
Afu2g02670	-0.573761	4e-07	Overexpressed
Afu2g02680	1.08599	2.86e-38	Underexpressed
Afu2g02690	0.220577	0.00965159	Underexpressed
Afu2g02700	0.495581	0.000506779	Underexpressed
Afu2g02710	0.026386	0.883757	Not diff expressed
Afu2g02720	-1.75903	0.00107039	Overexpressed
Afu2g02730	0.491093	1.1e-06	Underexpressed
Afu2g02740	-1.29428	0.0979676	Overexpressed
Afu2g02750	0.695531	8.06e-08	Underexpressed
Afu2g02760	-0.476218	4.48e-08	Overexpressed
Afu2g02770	0.261413	0.0443175	Underexpressed
Afu2g02780	0.0949184	0.298513	Not diff expressed
Afu2g02810	0.997915	7.4e-12	Underexpressed
Afu2g02820	0.26146	0.0118369	Underexpressed
Afu2g02830	-0.310901	0.00895584	Overexpressed
Afu2g02840	0.168532	0.119655	Not diff expressed
Afu2g02850	0.559957	1.19e-08	Underexpressed
Afu2g02860	-0.292303	0.000163076	Overexpressed
Afu2g02870	-0.157681	0.56834	Not diff expressed
Afu2g02880	-0.0937745	0.473429	Not diff expressed
Afu2g02890	0.0751136	0.539293	Not diff expressed
Afu2g02910	0.700388	8.1e-09	Underexpressed
Afu2g02920	-0.31253	0.0130095	Overexpressed
Afu2g02930	-0.266964	0.0967559	Overexpressed
Afu2g02940	-1.75886	5.82e-15	Overexpressed
Afu2g02950	2.62427	7.79e-32	Underexpressed
Afu2g02960	0.0849697	0.575636	Not diff expressed
Afu2g02970	-1.50505	4.47e-19	Overexpressed
Afu2g02980	-0.417924	2.53e-06	Overexpressed
Afu2g02990	-1.2805	2.5e-60	Overexpressed
Afu2g03000	-0.478042	0.000176969	Overexpressed
Afu2g03010	1.91629	1.46e-107	Underexpressed
Afu2g03020	0.420034	1.46e-05	Underexpressed
Afu2g03030	0.347708	5.32e-05	Underexpressed
Afu2g03040	1.41865	2.74e-65	Underexpressed
Afu2g03050	-3.1146	5.41e-211	Overexpressed
Afu2g03060	0.56442	3.17e-07	Underexpressed
Afu2g03070	-0.804173	3.87e-17	Overexpressed
Afu2g03080	-0.266691	0.0275986	Overexpressed
Afu2g03090	-0.088472	0.447863	Not diff expressed
Afu2g03100	0.616053	2.19e-05	Underexpressed
Afu2g03110	-0.469731	1.84e-08	Overexpressed
Afu2g03120	-0.154744	0.06145	Overexpressed
Afu2g03130	-0.382709	0.735792	Not diff expressed
Afu2g03140	1.03518	9.47e-20	Underexpressed
Afu2g03150	0.809791	4.25e-12	Underexpressed
Afu2g03155	0.11614	0.506638	Not diff expressed
Afu2g03160	0.119198	0.582693	Not diff expressed
Afu2g03170	0.291705	0.0160441	Underexpressed
Afu2g03180	-0.267845	0.393638	Not diff expressed
Afu2g03190	1.07515	0.0119892	Underexpressed
Afu2g03200	0.580503	0.00148867	Underexpressed
Afu2g03210	0.23773	0.0759028	Underexpressed
Afu2g03220	1.03228	6.24e-33	Underexpressed
Afu2g03230	3.04026	7.06e-54	Underexpressed
Afu2g03240	0.421856	0.735792	Not diff expressed
Afu2g03250	-0.477956	0.630853	Not diff expressed
Afu2g03260	-0.00550813	0.975594	Not diff expressed
Afu2g03270	-1.92745	1.69e-98	Overexpressed
Afu2g03280	0.479807	0.00138724	Underexpressed
Afu2g03290	0.102551	0.239685	Not diff expressed
Afu2g03300	0.403023	2.54e-05	Underexpressed
Afu2g03310	0.310932	0.00211185	Underexpressed
Afu2g03320	0.641066	4.13e-11	Underexpressed
Afu2g03330	-1.05523	5.08e-23	Overexpressed
Afu2g03340	-0.131559	0.510294	Not diff expressed
Afu2g03350	0.640577	1.16e-09	Underexpressed
Afu2g03360	0.767643	1.34e-14	Underexpressed
Afu2g03370	0.231523	0.1246	Not diff expressed
Afu2g03380	1.35595	1.7e-62	Underexpressed
Afu2g03390	0.327205	0.000100686	Underexpressed
Afu2g03400	0.381394	3.13e-05	Underexpressed
Afu2g03410	-0.0901605	0.499753	Not diff expressed
Afu2g03420	0.647554	1.67e-10	Underexpressed
Afu2g03430	-1.0987	1.45e-10	Overexpressed
Afu2g03440	-0.90996	2.33e-13	Overexpressed
Afu2g03450	-0.937907	1.51e-15	Overexpressed
Afu2g03460	0.197325	0.047405	Underexpressed
Afu2g03470	-0.763221	2.58e-08	Overexpressed
Afu2g03480	0.37636	0.000306881	Underexpressed
Afu2g03490	0.245254	0.121404	Not diff expressed
Afu2g03500	-1.56526	3.76e-52	Overexpressed
Afu2g03510	-0.446792	0.0331335	Overexpressed
Afu2g03520	-0.379809	0.0193805	Overexpressed
Afu2g03540	-0.37208	0.00928847	Overexpressed
Afu2g03560	-0.341323	1.35e-05	Overexpressed
Afu2g03570	-0.95263	4.75e-16	Overexpressed
Afu2g03580	0.678591	5.07e-15	Underexpressed
Afu2g03590	1.21811	1.26e-41	Underexpressed
Afu2g03600	-0.607581	3.22e-05	Overexpressed
Afu2g03610	0.396875	2.07e-05	Underexpressed
Afu2g03620	0.427618	0.620251	Not diff expressed
Afu2g03630	-0.0833556	0.515304	Not diff expressed
Afu2g03640	-0.230579	0.0112791	Overexpressed
Afu2g03650	-0.144782	0.103595	Not diff expressed
Afu2g03670	-2.66358	7.8e-21	Overexpressed
Afu2g03680	0.268353	0.0180241	Underexpressed
Afu2g03690	-0.684774	0.0844059	Overexpressed
Afu2g03700	1.11239	3.24e-36	Underexpressed
Afu2g03710	0.217126	0.0194114	Underexpressed
Afu2g03720	0.628795	1.17e-13	Underexpressed
Afu2g03730	1.80829	1.07e-47	Underexpressed
Afu2g03740	-0.0504653	0.833673	Not diff expressed
Afu2g03750	0.141052	0.492639	Not diff expressed
Afu2g03760	0.639113	3.89e-07	Underexpressed
[truncated: 7,785 more rows]

## Sheet: abaa gmm
Gene	log2 fold change	adjusted p-value	differential expression
Afu1g00100	0.0192174	NA	Not diff expressed
Afu1g00110	0.671369	0.118489	Not diff expressed
Afu1g00120	-0.357779	0.433156	Not diff expressed
Afu1g00130	-0.241114	0.807083	Not diff expressed
Afu1g00140	-0.00510335	NA	Not diff expressed
Afu1g00150	0.665324	0.00130241	Underexpressed
Afu1g00160	NA	NA	Not diff expressed
Afu1g00170	-0.284865	NA	Not diff expressed
Afu1g00180	0.136891	NA	Not diff expressed
Afu1g00200	0.00168117	NA	Not diff expressed
Afu1g00210	0.108199	0.885081	Not diff expressed
Afu1g00220	0.0410431	0.895632	Not diff expressed
Afu1g00230	0.11975	0.652737	Not diff expressed
Afu1g00240	0.566918	0.467718	Not diff expressed
Afu1g00250	0.61221	0.424374	Not diff expressed
Afu1g00270	0.326921	0.679949	Not diff expressed
Afu1g00280	0.158231	0.880609	Not diff expressed
Afu1g00290	-0.058537	0.96068	Not diff expressed
Afu1g00300	-0.482562	NA	Not diff expressed
Afu1g00310	0.00453988	NA	Not diff expressed
Afu1g00320	NA	NA	Not diff expressed
Afu1g00330	NA	NA	Not diff expressed
Afu1g00340	-0.0877247	NA	Not diff expressed
Afu1g00350	0.369441	NA	Not diff expressed
Afu1g00390	1.3174	1.6e-06	Underexpressed
Afu1g00400	0.247852	NA	Not diff expressed
Afu1g00410	-0.159276	0.877857	Not diff expressed
Afu1g00420	0.367048	0.678515	Not diff expressed
Afu1g00440	-1.25106	1.27e-05	Overexpressed
Afu1g00450	0.548169	0.482556	Not diff expressed
Afu1g00460	0.677687	0.247849	Not diff expressed
Afu1g00470	0.0193693	0.978233	Not diff expressed
Afu1g00480	-0.208416	0.827507	Not diff expressed
Afu1g00490	0.0782678	NA	Not diff expressed
Afu1g00500	-0.11105	0.763276	Not diff expressed
Afu1g00510	-0.094258	0.727495	Not diff expressed
Afu1g00520	0.0222169	0.961644	Not diff expressed
Afu1g00530	-0.0735736	0.838447	Not diff expressed
Afu1g00540	0.161494	0.656988	Not diff expressed
Afu1g00550	0.41085	0.295411	Not diff expressed
Afu1g00560	-0.318214	0.0724387	Overexpressed
Afu1g00570	0.200043	0.623821	Not diff expressed
Afu1g00580	0.535608	0.0643781	Underexpressed
Afu1g00590	-0.0225661	0.98609	Not diff expressed
Afu1g00610	0.054672	0.94479	Not diff expressed
Afu1g00620	-1.25079	0.0167025	Overexpressed
Afu1g00630	-0.30927	0.613114	Not diff expressed
Afu1g00640	0.111883	0.88037	Not diff expressed
Afu1g00650	0.0933172	0.932431	Not diff expressed
Afu1g00660	0.0305121	NA	Not diff expressed
Afu1g00670	0.18774	NA	Not diff expressed
Afu1g00680	-0.0722186	NA	Not diff expressed
Afu1g00690	NA	NA	Not diff expressed
Afu1g00700	0.109341	0.786647	Not diff expressed
Afu1g00710	0.0434568	NA	Not diff expressed
Afu1g00720	0.108829	NA	Not diff expressed
Afu1g00730	-0.454085	0.574629	Not diff expressed
Afu1g00740	0.157513	NA	Not diff expressed
Afu1g00750	0.100753	0.70618	Not diff expressed
Afu1g00760	0.0977129	0.731662	Not diff expressed
Afu1g00770	0.670481	0.351599	Not diff expressed
Afu1g00780	-1.13538	0.052598	Overexpressed
Afu1g00790	0.197517	0.692845	Not diff expressed
Afu1g00800	-0.188752	0.852714	Not diff expressed
Afu1g00810	-0.0285948	0.979735	Not diff expressed
Afu1g00820	0.0496201	0.967892	Not diff expressed
Afu1g00830	-0.336128	0.582068	Not diff expressed
Afu1g00840	-0.580972	0.0292002	Overexpressed
Afu1g00850	-0.121356	0.847445	Not diff expressed
Afu1g00880	0.119183	0.698318	Not diff expressed
Afu1g00890	-0.448791	0.433825	Not diff expressed
Afu1g00910	0.802621	0.000181286	Underexpressed
Afu1g00920	-0.143627	0.532585	Not diff expressed
Afu1g00930	-0.708137	8.26e-06	Overexpressed
Afu1g00940	0.346845	0.289592	Not diff expressed
Afu1g00950	0.597889	0.184654	Not diff expressed
Afu1g00960	0.388109	0.164279	Not diff expressed
Afu1g00970	-1.45247	0.000269564	Overexpressed
Afu1g00980	-0.312918	0.73515	Not diff expressed
Afu1g00990	0.465206	0.226029	Not diff expressed
Afu1g01000	0.112362	0.881566	Not diff expressed
Afu1g01010	-0.7725	0.192442	Not diff expressed
Afu1g01020	-1.68061	4.84e-17	Overexpressed
Afu1g01030	0.00317656	0.995762	Not diff expressed
Afu1g01040	-1.85123	4.37e-20	Overexpressed
Afu1g01050	0.137667	0.690551	Not diff expressed
Afu1g01070	0.0750075	0.947989	Not diff expressed
Afu1g01080	0.0135771	0.992033	Not diff expressed
Afu1g01090	0.222275	0.82908	Not diff expressed
Afu1g01100	0.126261	0.869371	Not diff expressed
Afu1g01110	0.0704086	NA	Not diff expressed
Afu1g01120	1.25246	0.0340878	Underexpressed
Afu1g01130	0.897513	0.104749	Not diff expressed
Afu1g01140	-0.000855771	0.999286	Not diff expressed
Afu1g01160	-0.0731515	0.946572	Not diff expressed
Afu1g01170	NA	NA	Not diff expressed
Afu1g01175	-0.743395	0.265476	Not diff expressed
Afu1g01180	0.158516	0.877293	Not diff expressed
Afu1g01190	-0.253503	NA	Not diff expressed
Afu1g01200	NA	NA	Not diff expressed
Afu1g01210	0.123288	NA	Not diff expressed
Afu1g01220	0.455019	NA	Not diff expressed
Afu1g01230	-1.2249	0.00713969	Overexpressed
Afu1g01240	0.286619	0.268245	Not diff expressed
Afu1g01250	0.198875	0.849073	Not diff expressed
Afu1g01260	0.481472	0.533414	Not diff expressed
Afu1g01265	-0.458299	0.555053	Not diff expressed
Afu1g01270	-0.269763	0.783176	Not diff expressed
Afu1g01280	-0.0908725	NA	Not diff expressed
Afu1g01290	NA	NA	Not diff expressed
Afu1g01300	0.374676	0.67176	Not diff expressed
Afu1g01310	NA	NA	Not diff expressed
Afu1g01320	0.0704086	NA	Not diff expressed
Afu1g01330	-0.251103	0.566725	Not diff expressed
Afu1g01340	0.175031	0.727585	Not diff expressed
Afu1g01350	-0.429285	0.250682	Not diff expressed
Afu1g01360	-0.284272	0.16732	Not diff expressed
Afu1g01370	0.371085	0.156285	Not diff expressed
Afu1g01380	-0.00150078	0.99751	Not diff expressed
Afu1g01390	-0.234546	0.810841	Not diff expressed
Afu1g01400	0.233907	0.435296	Not diff expressed
Afu1g01410	0.0723586	0.834107	Not diff expressed
Afu1g01420	-0.0764326	NA	Not diff expressed
Afu1g01430	-0.890155	3.2e-05	Overexpressed
Afu1g01440	-0.539535	0.504	Not diff expressed
Afu1g01450	-0.956965	0.00942634	Overexpressed
Afu1g01460	-0.834166	0.0893053	Overexpressed
Afu1g01480	-0.266629	NA	Not diff expressed
Afu1g01490	0.209277	0.655565	Not diff expressed
Afu1g01500	0.375878	0.656611	Not diff expressed
Afu1g01520	-0.160408	NA	Not diff expressed
Afu1g01530	-0.273179	0.635348	Not diff expressed
Afu1g01540	-0.790969	0.252131	Not diff expressed
Afu1g01550	0.601039	0.147697	Not diff expressed
Afu1g01560	-0.0364516	0.958901	Not diff expressed
Afu1g01570	0.230982	0.682094	Not diff expressed
Afu1g01580	-0.0877247	NA	Not diff expressed
Afu1g01590	-0.0268337	0.974451	Not diff expressed
Afu1g01600	0.0572886	0.854457	Not diff expressed
Afu1g01610	0.204474	0.693195	Not diff expressed
Afu1g01620	-0.571649	0.0290502	Overexpressed
Afu1g01630	0.035455	0.961634	Not diff expressed
Afu1g01640	0.0872136	0.817235	Not diff expressed
Afu1g01650	-1.02956	0.0141819	Overexpressed
Afu1g01660	-1.2205	0.0129504	Overexpressed
Afu1g01670	-0.29443	0.732869	Not diff expressed
Afu1g01680	-0.432379	0.0198693	Overexpressed
Afu1g01690	0.443892	0.168987	Not diff expressed
Afu1g01700	0.00237122	0.996812	Not diff expressed
Afu1g01710	0.400904	0.598746	Not diff expressed
Afu1g01720	-0.0396965	0.925152	Not diff expressed
Afu1g01730	-0.408719	0.0459913	Overexpressed
Afu1g01740	0.0200563	0.968798	Not diff expressed
Afu1g01750	0.0874647	0.832153	Not diff expressed
Afu1g01760	-0.17824	0.434044	Not diff expressed
Afu1g01770	0.0734884	0.920469	Not diff expressed
Afu1g01780	-0.292535	0.762657	Not diff expressed
Afu1g01790	-0.0385656	0.915622	Not diff expressed
Afu1g01812	-0.252149	0.802121	Not diff expressed
Afu1g01820	-0.0877247	NA	Not diff expressed
Afu1g01830	0.0293973	0.972592	Not diff expressed
Afu1g01850	0.328758	0.409941	Not diff expressed
Afu1g01860	0.24385	0.414895	Not diff expressed
Afu1g01870	0.0444347	0.905007	Not diff expressed
Afu1g01890	0.0174675	0.986318	Not diff expressed
Afu1g01900	-0.141809	0.792374	Not diff expressed
Afu1g01910	-0.485129	0.125724	Not diff expressed
Afu1g01920	-0.216828	0.544959	Not diff expressed
Afu1g01930	0.161123	0.821946	Not diff expressed
Afu1g01940	-0.324828	0.226445	Not diff expressed
Afu1g01950	0.212508	0.567184	Not diff expressed
Afu1g01960	-1.48924	0.000116541	Overexpressed
Afu1g01970	-0.0947082	0.801534	Not diff expressed
Afu1g01980	0.266622	0.786647	Not diff expressed
Afu1g01990	0.725589	0.0458812	Underexpressed
Afu1g02000	0.306633	0.504	Not diff expressed
Afu1g02010	0.0995982	0.709199	Not diff expressed
Afu1g02020	-0.0143676	0.976247	Not diff expressed
Afu1g02030	0.0873399	0.836943	Not diff expressed
Afu1g02040	-0.398709	0.166554	Not diff expressed
Afu1g02050	0.209251	0.343668	Not diff expressed
Afu1g02060	-0.212644	0.822925	Not diff expressed
Afu1g02070	0.0797501	0.826646	Not diff expressed
Afu1g02080	0.0510771	0.896171	Not diff expressed
Afu1g02090	0.115799	0.735689	Not diff expressed
Afu1g02100	-0.0268135	0.967496	Not diff expressed
Afu1g02110	1.34369	9.92e-18	Underexpressed
Afu1g02120	0.226089	0.369639	Not diff expressed
Afu1g02130	-1.01251	7.44e-10	Overexpressed
Afu1g02140	0.0857669	0.875391	Not diff expressed
Afu1g02150	0.278982	0.166554	Not diff expressed
Afu1g02160	0.492067	0.12149	Not diff expressed
Afu1g02170	-0.179	0.55528	Not diff expressed
Afu1g02180	0.241125	0.357041	Not diff expressed
Afu1g02190	0.0288829	0.931557	Not diff expressed
Afu1g02200	0.367307	0.0988427	Underexpressed
Afu1g02210	0.365852	0.414559	Not diff expressed
Afu1g02220	-0.00748981	NA	Not diff expressed
Afu1g02230	-0.283367	0.768316	Not diff expressed
Afu1g02240	-0.118846	NA	Not diff expressed
Afu1g02250	-0.12883	NA	Not diff expressed
Afu1g02255	0.280276	NA	Not diff expressed
Afu1g02260	-0.104514	NA	Not diff expressed
Afu1g02270	-0.247563	0.31046	Not diff expressed
Afu1g02280	0.376023	0.12139	Not diff expressed
Afu1g02290	-0.384383	0.152156	Not diff expressed
Afu1g02300	-1.4729	0.00874763	Overexpressed
Afu1g02310	-0.221476	0.831201	Not diff expressed
Afu1g02320	-0.959671	0.101951	Not diff expressed
Afu1g02330	-0.485972	0.00352724	Overexpressed
Afu1g02340	-0.432015	0.0152452	Overexpressed
Afu1g02350	-0.208477	0.554945	Not diff expressed
Afu1g02360	0.159491	0.67176	Not diff expressed
Afu1g02370	-0.336867	0.541924	Not diff expressed
Afu1g02380	0.11028	0.908037	Not diff expressed
Afu1g02390	-0.036623	0.949251	Not diff expressed
Afu1g02400	0.490748	0.00698833	Underexpressed
Afu1g02410	-0.135474	0.687455	Not diff expressed
Afu1g02420	0.105689	0.794718	Not diff expressed
Afu1g02430	-0.0834782	0.786647	Not diff expressed
Afu1g02440	-0.216208	0.579154	Not diff expressed
Afu1g02450	-0.153604	0.636758	Not diff expressed
Afu1g02460	0.400187	0.073469	Underexpressed
Afu1g02480	0.140587	0.781837	Not diff expressed
Afu1g02490	0.0781347	0.816835	Not diff expressed
Afu1g02500	0.112605	0.732869	Not diff expressed
Afu1g02510	0.0342296	0.922048	Not diff expressed
Afu1g02520	0.130579	NA	Not diff expressed
Afu1g02530	0.0385996	0.934601	Not diff expressed
Afu1g02540	0.116272	0.665673	Not diff expressed
Afu1g02550	-0.0945673	0.78798	Not diff expressed
Afu1g02560	0.0151058	0.977493	Not diff expressed
Afu1g02570	0.215275	0.284755	Not diff expressed
Afu1g02580	0.0565671	0.907377	Not diff expressed
Afu1g02590	0.424555	0.109644	Not diff expressed
Afu1g02600	0.219628	0.279804	Not diff expressed
Afu1g02610	0.332582	0.320877	Not diff expressed
Afu1g02620	0.0150529	0.980057	Not diff expressed
Afu1g02630	0.257571	0.624192	Not diff expressed
Afu1g02640	0.339393	0.138359	Not diff expressed
Afu1g02650	0.081081	0.945871	Not diff expressed
Afu1g02660	-0.0268174	0.981707	Not diff expressed
Afu1g02670	-0.22207	0.313192	Not diff expressed
Afu1g02680	-0.0805296	0.887791	Not diff expressed
Afu1g02700	0.580187	0.0431859	Underexpressed
Afu1g02710	0.46196	0.0225126	Underexpressed
Afu1g02720	-0.421669	0.10629	Not diff expressed
Afu1g02730	-0.16274	0.785779	Not diff expressed
Afu1g02740	-0.241834	NA	Not diff expressed
Afu1g02750	-0.310562	0.727719	Not diff expressed
Afu1g02760	-0.00596534	0.986465	Not diff expressed
Afu1g02770	-0.251244	0.79745	Not diff expressed
Afu1g02780	0.429164	0.424016	Not diff expressed
Afu1g02800	-0.279858	0.405702	Not diff expressed
Afu1g02810	0.123801	0.76426	Not diff expressed
Afu1g02820	0.132381	0.609793	Not diff expressed
Afu1g02830	0.0859139	0.758994	Not diff expressed
Afu1g02840	-0.208498	0.382467	Not diff expressed
Afu1g02850	-0.403216	0.0334092	Overexpressed
Afu1g02860	0.398991	0.646457	Not diff expressed
Afu1g02870	0.316589	0.0907171	Underexpressed
Afu1g02880	0.0835522	0.808177	Not diff expressed
Afu1g02890	0.0981008	0.800779	Not diff expressed
Afu1g02900	0.614561	0.00823685	Underexpressed
Afu1g02910	-0.207568	0.426602	Not diff expressed
Afu1g02920	0.046088	0.908029	Not diff expressed
Afu1g02930	-0.371115	0.119695	Not diff expressed
Afu1g02940	0.0281394	0.951732	Not diff expressed
Afu1g02950	0.323072	0.0657191	Underexpressed
Afu1g02960	0.314624	0.210449	Not diff expressed
Afu1g02970	0.0385346	0.962053	Not diff expressed
Afu1g02980	-0.0314767	0.940305	Not diff expressed
Afu1g02985	0.10351	0.754601	Not diff expressed
Afu1g02990	0.0547176	0.87134	Not diff expressed
Afu1g03000	0.377004	0.51441	Not diff expressed
Afu1g03010	0.171217	0.592017	Not diff expressed
Afu1g03020	-0.388542	0.0461885	Overexpressed
Afu1g03030	0.586389	0.0263071	Underexpressed
Afu1g03035	0.0458449	0.921164	Not diff expressed
Afu1g03040	-0.867105	9.39e-11	Overexpressed
Afu1g03050	-0.29335	0.146087	Not diff expressed
Afu1g03060	-0.0622114	0.833443	Not diff expressed
Afu1g03070	-0.245253	0.302663	Not diff expressed
Afu1g03080	0.0474956	0.918561	Not diff expressed
Afu1g03090	-1.29227	1.32e-22	Overexpressed
Afu1g03100	0.0305445	0.934766	Not diff expressed
Afu1g03110	-0.194423	0.615636	Not diff expressed
Afu1g03120	-0.39389	0.0828483	Overexpressed
Afu1g03130	0.0145966	0.973231	Not diff expressed
Afu1g03140	-0.341121	0.284209	Not diff expressed
Afu1g03150	0.755481	1.24e-05	Underexpressed
Afu1g03160	1.76189	2.3e-07	Underexpressed
Afu1g03170	0.753915	0.00386975	Underexpressed
Afu1g03180	0.366535	0.573714	Not diff expressed
Afu1g03190	0.719911	0.296998	Not diff expressed
Afu1g03200	0.270026	0.652417	Not diff expressed
Afu1g03210	0.161695	0.639653	Not diff expressed
Afu1g03220	0.226566	NA	Not diff expressed
Afu1g03230	-0.0180673	NA	Not diff expressed
Afu1g03240	NA	NA	Not diff expressed
Afu1g03250	NA	NA	Not diff expressed
Afu1g03260	NA	NA	Not diff expressed
Afu1g03270	0.0890385	NA	Not diff expressed
Afu1g03280	-1.51459	0.0027754	Overexpressed
Afu1g03290	-0.770625	0.257599	Not diff expressed
Afu1g03300	-1.60108	0.002119	Overexpressed
Afu1g03310	0.0961852	NA	Not diff expressed
Afu1g03320	-2.20285	2.37e-08	Overexpressed
Afu1g03352	1.77159	0.000196342	Underexpressed
Afu1g03360	0.502959	0.471813	Not diff expressed
Afu1g03370	0.664125	0.000456027	Underexpressed
Afu1g03380	-0.0715799	0.812984	Not diff expressed
Afu1g03390	0.0736456	0.874675	Not diff expressed
Afu1g03400	0.0608794	0.833475	Not diff expressed
Afu1g03410	0.0676078	0.852714	Not diff expressed
Afu1g03420	0.181779	0.570885	Not diff expressed
Afu1g03430	0.0722784	0.852714	Not diff expressed
Afu1g03440	-0.212946	0.534804	Not diff expressed
Afu1g03450	0.0503335	0.883163	Not diff expressed
Afu1g03460	0.0474238	0.908037	Not diff expressed
Afu1g03470	0.0192174	NA	Not diff expressed
Afu1g03480	0.0895453	0.932431	Not diff expressed
Afu1g03490	0.195027	0.466111	Not diff expressed
Afu1g03500	0.07838	0.802607	Not diff expressed
Afu1g03510	0.127452	0.635336	Not diff expressed
Afu1g03520	0.142222	0.893458	Not diff expressed
Afu1g03530	-0.274341	0.426213	Not diff expressed
Afu1g03540	0.359596	0.116034	Not diff expressed
Afu1g03550	-0.214832	0.450768	Not diff expressed
Afu1g03560	-0.0457919	0.917692	Not diff expressed
Afu1g03570	0.441832	0.393864	Not diff expressed
Afu1g03580	-0.0974893	0.894493	Not diff expressed
Afu1g03590	0.300776	0.241013	Not diff expressed
Afu1g03600	-0.816024	0.00226012	Overexpressed
Afu1g03610	-0.735685	0.0191804	Overexpressed
Afu1g03620	-0.150621	0.645754	Not diff expressed
Afu1g03630	-0.503748	0.000882698	Overexpressed
Afu1g03640	0.328669	0.343668	Not diff expressed
Afu1g03650	0.237468	0.336775	Not diff expressed
Afu1g03660	0.133737	0.60724	Not diff expressed
Afu1g03670	0.00996287	NA	Not diff expressed
Afu1g03680	-0.422284	0.0205874	Overexpressed
Afu1g03690	-0.597366	0.00351574	Overexpressed
Afu1g03700	0.153673	0.75556	Not diff expressed
Afu1g03710	-0.115298	0.682474	Not diff expressed
Afu1g03720	-0.143703	0.547922	Not diff expressed
Afu1g03730	0.393458	0.129628	Not diff expressed
Afu1g03740	-0.123026	0.639342	Not diff expressed
Afu1g03750	-0.224288	0.383625	Not diff expressed
Afu1g03760	0.27588	0.174143	Not diff expressed
Afu1g03775	0.230888	0.538916	Not diff expressed
Afu1g03790	0.504082	0.0586849	Underexpressed
Afu1g03800	-1.20211	1.27e-09	Overexpressed
Afu1g03810	-0.221529	0.317094	Not diff expressed
Afu1g03820	0.393968	0.227626	Not diff expressed
Afu1g03830	-0.100448	0.769831	Not diff expressed
Afu1g03840	-1.08864	2.94e-09	Overexpressed
Afu1g03860	0.0763556	0.905617	Not diff expressed
Afu1g03870	0.18007	0.672575	Not diff expressed
Afu1g03880	-0.389833	0.0366437	Overexpressed
Afu1g03890	0.0707005	0.852714	Not diff expressed
Afu1g03910	0.32785	0.139856	Not diff expressed
Afu1g03920	0.0729118	0.853297	Not diff expressed
Afu1g03930	0.531415	0.0018799	Underexpressed
Afu1g03940	0.0674091	0.82554	Not diff expressed
Afu1g03950	0.478575	0.00212041	Underexpressed
Afu1g03960	-0.25487	0.247849	Not diff expressed
Afu1g03970	0.196738	0.318706	Not diff expressed
Afu1g03992	-0.825216	2.09e-06	Overexpressed
Afu1g04010	0.012714	0.975569	Not diff expressed
Afu1g04020	-0.504733	0.00705655	Overexpressed
Afu1g04040	0.0685309	0.872915	Not diff expressed
Afu1g04062	-0.25976	0.215373	Not diff expressed
Afu1g04070	-0.291126	0.224069	Not diff expressed
Afu1g04080	-0.230361	0.234358	Not diff expressed
Afu1g04090	0.341944	0.501565	Not diff expressed
Afu1g04100	-1.33406	4.61e-05	Overexpressed
Afu1g04110	0.640098	0.059863	Underexpressed
Afu1g04120	0.235016	0.560453	Not diff expressed
Afu1g04130	-1.2055	9.29e-12	Overexpressed
Afu1g04140	-0.088083	0.840278	Not diff expressed
Afu1g04150	-0.545988	0.00754189	Overexpressed
Afu1g04160	0.0295824	0.97056	Not diff expressed
Afu1g04170	0.00211612	0.99751	Not diff expressed
Afu1g04190	0.253135	0.412609	Not diff expressed
Afu1g04210	0.243024	0.214653	Not diff expressed
Afu1g04220	0.00831462	NA	Not diff expressed
Afu1g04230	0.335112	0.401633	Not diff expressed
Afu1g04240	0.278521	0.418984	Not diff expressed
Afu1g04250	-0.11248	0.802328	Not diff expressed
Afu1g04260	0.316806	0.0994462	Underexpressed
Afu1g04270	0.0529766	0.915385	Not diff expressed
Afu1g04280	0.017392	0.971736	Not diff expressed
Afu1g04290	0.510066	0.0023231	Underexpressed
Afu1g04300	-1.07537	0.00152206	Overexpressed
Afu1g04310	-0.750689	0.00570044	Overexpressed
Afu1g04315	-1.05433	3.11e-07	Overexpressed
Afu1g04320	0.130188	0.727935	Not diff expressed
Afu1g04330	-0.198181	0.541447	Not diff expressed
Afu1g04340	0.328046	0.12149	Not diff expressed
Afu1g04350	-0.568858	0.00912476	Overexpressed
Afu1g04360	0.120726	0.656611	Not diff expressed
Afu1g04370	0.413792	0.332241	Not diff expressed
Afu1g04380	0.187141	0.5527	Not diff expressed
Afu1g04390	-0.180522	0.493386	Not diff expressed
Afu1g04400	0.0291509	0.952854	Not diff expressed
Afu1g04410	0.0946654	0.744433	Not diff expressed
Afu1g04420	0.706493	0.0548764	Underexpressed
Afu1g04430	0.325212	0.214619	Not diff expressed
Afu1g04440	0.405113	0.0239015	Underexpressed
Afu1g04450	-0.338775	0.15534	Not diff expressed
Afu1g04455	-1.65076	8.51e-05	Overexpressed
Afu1g04460	0.481161	0.141318	Not diff expressed
Afu1g04470	0.146701	0.717216	Not diff expressed
Afu1g04480	-0.0083602	0.98609	Not diff expressed
Afu1g04490	0.00322244	0.99437	Not diff expressed
Afu1g04510	0.253522	0.782889	Not diff expressed
Afu1g04520	0.165079	0.598	Not diff expressed
Afu1g04530	0.149048	0.700935	Not diff expressed
Afu1g04540	0.216108	0.295887	Not diff expressed
Afu1g04550	-0.619831	1.58e-05	Overexpressed
Afu1g04560	0.0770368	0.814093	Not diff expressed
Afu1g04570	-1.12051	6.6e-08	Overexpressed
Afu1g04575	-2.83025	6.38e-66	Overexpressed
Afu1g04580	-0.235435	0.404337	Not diff expressed
Afu1g04590	0.150742	0.560453	Not diff expressed
Afu1g04600	0.786182	0.000211589	Underexpressed
Afu1g04610	-0.454647	0.0198711	Overexpressed
Afu1g04620	0.390915	0.147349	Not diff expressed
Afu1g04630	-0.741318	0.0221563	Overexpressed
Afu1g04640	0.0106089	0.976989	Not diff expressed
Afu1g04650	NA	NA	Not diff expressed
Afu1g04660	0.0924608	0.831201	Not diff expressed
Afu1g04670	-0.260002	0.160536	Not diff expressed
Afu1g04680	-0.287019	0.113605	Not diff expressed
Afu1g04690	0.135681	0.658275	Not diff expressed
Afu1g04700	-0.0580211	0.861702	Not diff expressed
Afu1g04710	0.162348	0.631281	Not diff expressed
Afu1g04720	0.358749	0.265476	Not diff expressed
Afu1g04730	0.255365	0.570746	Not diff expressed
Afu1g04740	0.385145	0.639443	Not diff expressed
Afu1g04750	-0.243736	0.390526	Not diff expressed
Afu1g04760	-0.0357826	0.928799	Not diff expressed
Afu1g04770	-0.359054	0.0896697	Overexpressed
Afu1g04780	-0.16204	0.76426	Not diff expressed
Afu1g04790	-0.205511	0.37958	Not diff expressed
Afu1g04800	0.157683	0.554914	Not diff expressed
Afu1g04810	0.0574339	0.883163	Not diff expressed
Afu1g04820	0.195052	0.404524	Not diff expressed
Afu1g04830	5.22978	1.32e-39	Underexpressed
Afu1g04840	0.183055	0.658786	Not diff expressed
Afu1g04850	0.0743708	0.813647	Not diff expressed
Afu1g04860	-0.337949	0.172832	Not diff expressed
Afu1g04870	0.459053	0.443204	Not diff expressed
Afu1g04880	-0.05256	0.868268	Not diff expressed
Afu1g04890	-0.482717	0.00209765	Overexpressed
Afu1g04900	-0.0180774	0.965496	Not diff expressed
Afu1g04910	0.105484	0.7033	Not diff expressed
Afu1g04920	-0.0760283	0.887639	Not diff expressed
Afu1g04930	-0.322768	0.0424177	Overexpressed
Afu1g04940	-0.185153	0.360984	Not diff expressed
Afu1g04950	0.188897	0.473293	Not diff expressed
Afu1g04960	0.148461	0.677159	Not diff expressed
Afu1g04970	-0.024991	0.950454	Not diff expressed
Afu1g04980	0.111822	0.719924	Not diff expressed
Afu1g04990	0.204514	0.44028	Not diff expressed
Afu1g05000	-0.403281	0.0456074	Overexpressed
Afu1g05010	-0.833946	0.0584855	Overexpressed
Afu1g05020	0.510609	0.0122281	Underexpressed
Afu1g05030	NA	NA	Not diff expressed
Afu1g05040	0.128381	0.627582	Not diff expressed
Afu1g05050	-0.281805	0.247849	Not diff expressed
Afu1g05060	0.215707	0.390085	Not diff expressed
Afu1g05070	-0.17607	0.563849	Not diff expressed
Afu1g05080	0.175627	0.662406	Not diff expressed
Afu1g05090	-0.273005	0.75051	Not diff expressed
Afu1g05100	-0.0121768	0.976989	Not diff expressed
Afu1g05110	0.0117858	0.97571	Not diff expressed
Afu1g05120	0.0791062	0.835501	Not diff expressed
Afu1g05130	0.0286705	0.930406	Not diff expressed
Afu1g05140	0.169737	0.786047	Not diff expressed
Afu1g05150	0.417608	0.311326	Not diff expressed
Afu1g05160	0.0197068	0.967227	Not diff expressed
Afu1g05170	0.124698	0.742836	Not diff expressed
Afu1g05180	0.0360945	0.954686	Not diff expressed
Afu1g05190	0.0231055	0.947204	Not diff expressed
Afu1g05200	0.250099	0.257503	Not diff expressed
Afu1g05210	-0.0197923	0.96313	Not diff expressed
Afu1g05220	-0.457079	0.0334646	Overexpressed
Afu1g05230	0.353107	0.227088	Not diff expressed
Afu1g05240	-0.191029	0.434117	Not diff expressed
Afu1g05260	-0.0689892	0.852714	Not diff expressed
Afu1g05270	0.84431	0.0163441	Underexpressed
Afu1g05280	0.0841845	0.77228	Not diff expressed
Afu1g05290	-1.19761	0.000882698	Overexpressed
Afu1g05300	0.220555	0.387466	Not diff expressed
Afu1g05310	0.181338	0.721971	Not diff expressed
Afu1g05320	-0.453347	0.0258285	Overexpressed
Afu1g05330	-0.0217729	0.961644	Not diff expressed
Afu1g05340	0.105787	0.820477	Not diff expressed
Afu1g05350	0.185457	0.630202	Not diff expressed
Afu1g05360	0.344603	0.164279	Not diff expressed
Afu1g05370	-0.222274	0.344455	Not diff expressed
Afu1g05380	-0.165253	0.573387	Not diff expressed
Afu1g05390	0.320306	0.313092	Not diff expressed
Afu1g05400	0.0607875	0.956497	Not diff expressed
Afu1g05410	0.269962	0.479316	Not diff expressed
Afu1g05420	0.120114	0.660888	Not diff expressed
Afu1g05430	0.601665	0.211342	Not diff expressed
Afu1g05440	0.110365	0.83515	Not diff expressed
Afu1g05450	-0.096463	0.765141	Not diff expressed
Afu1g05460	-0.15531	0.694487	Not diff expressed
Afu1g05470	-0.0510428	0.883163	Not diff expressed
Afu1g05480	0.0737358	0.93929	Not diff expressed
Afu1g05490	-0.0791998	0.758754	Not diff expressed
Afu1g05500	-0.0214326	0.969086	Not diff expressed
Afu1g05510	-0.380142	0.0360099	Overexpressed
Afu1g05520	-0.873219	0.00337912	Overexpressed
Afu1g05530	0.223908	0.434809	Not diff expressed
Afu1g05540	0.452856	0.0240851	Underexpressed
Afu1g05550	0.0923388	0.776148	Not diff expressed
Afu1g05560	0.09529	0.746083	Not diff expressed
Afu1g05570	0.129537	0.775595	Not diff expressed
Afu1g05580	-0.277375	0.247849	Not diff expressed
Afu1g05590	-0.322848	0.102303	Not diff expressed
Afu1g05595	-0.06657	0.832626	Not diff expressed
Afu1g05600	-0.389941	NA	Not diff expressed
Afu1g05610	0.0398105	0.891527	Not diff expressed
Afu1g05620	0.261732	0.366109	Not diff expressed
Afu1g05630	0.158131	0.698662	Not diff expressed
Afu1g05640	0.0690796	0.826787	Not diff expressed
Afu1g05650	0.349431	0.257503	Not diff expressed
Afu1g05655	0.209964	0.41612	Not diff expressed
Afu1g05660	0.615826	0.0138305	Underexpressed
Afu1g05670	-0.000579429	0.999548	Not diff expressed
Afu1g05680	0.0756921	0.779767	Not diff expressed
Afu1g05690	-0.137147	0.679949	Not diff expressed
Afu1g05700	0.102978	0.775672	Not diff expressed
Afu1g05710	-0.171173	0.716859	Not diff expressed
Afu1g05720	0.58395	0.0990224	Underexpressed
Afu1g05730	0.00842711	0.986897	Not diff expressed
Afu1g05740	0.0972577	0.806737	Not diff expressed
Afu1g05745	-0.190086	0.495055	Not diff expressed
Afu1g05750	0.496471	0.0766516	Underexpressed
Afu1g05760	0.106804	0.922048	Not diff expressed
Afu1g05770	0.505096	0.372594	Not diff expressed
Afu1g05780	-0.0121104	0.993043	Not diff expressed
Afu1g05790	-0.395051	0.0890404	Overexpressed
Afu1g05800	0.0359965	0.905748	Not diff expressed
Afu1g05810	0.0570784	0.869291	Not diff expressed
Afu1g05820	-0.116119	0.663825	Not diff expressed
Afu1g05830	-0.334009	0.0797922	Overexpressed
Afu1g05840	-0.76242	2.41e-06	Overexpressed
Afu1g05850	-1.62432	0.00184284	Overexpressed
Afu1g05860	-1.0365	0.0763989	Overexpressed
Afu1g05870	-0.0572855	0.870604	Not diff expressed
Afu1g05880	0.311801	NA	Not diff expressed
Afu1g05890	-0.25655	NA	Not diff expressed
Afu1g05900	0.244538	0.201237	Not diff expressed
Afu1g05910	-0.504184	0.00420402	Overexpressed
Afu1g05920	-0.119359	0.683856	Not diff expressed
Afu1g05930	0.0191553	0.955492	Not diff expressed
Afu1g05940	-0.340811	0.309041	Not diff expressed
Afu1g05950	0.165372	0.615662	Not diff expressed
Afu1g05960	-0.583102	0.0056066	Overexpressed
Afu1g05970	0.072122	0.813946	Not diff expressed
Afu1g05980	-0.219388	0.750772	Not diff expressed
Afu1g05990	0.204096	0.548322	Not diff expressed
Afu1g06000	-0.679884	0.101807	Not diff expressed
Afu1g06010	0.346348	0.683856	Not diff expressed
Afu1g06020	-0.824407	3.82e-09	Overexpressed
Afu1g06030	0.12027	0.618303	Not diff expressed
Afu1g06040	0.0126888	0.977097	Not diff expressed
Afu1g06050	-0.473835	0.0015693	Overexpressed
Afu1g06060	-0.344458	0.074271	Overexpressed
Afu1g06071	-0.613872	0.000609073	Overexpressed
Afu1g06080	0.00117629	0.997821	Not diff expressed
Afu1g06090	0.00866694	0.981707	Not diff expressed
Afu1g06100	0.790111	0.00115781	Underexpressed
Afu1g06110	-0.290672	0.249315	Not diff expressed
Afu1g06120	-0.0719298	NA	Not diff expressed
Afu1g06130	-0.325345	0.617992	Not diff expressed
Afu1g06140	-0.374197	0.617445	Not diff expressed
Afu1g06150	-0.298999	0.436588	Not diff expressed
Afu1g06160	0.512792	0.305969	Not diff expressed
Afu1g06170	-0.179462	0.47747	Not diff expressed
Afu1g06180	-0.147425	0.645326	Not diff expressed
Afu1g06190	0.333316	0.226854	Not diff expressed
Afu1g06200	-0.194947	0.450139	Not diff expressed
Afu1g06210	0.185431	0.38717	Not diff expressed
Afu1g06220	0.259883	0.641454	Not diff expressed
Afu1g06230	0.310615	0.493126	Not diff expressed
Afu1g06240	0.133308	0.556795	Not diff expressed
Afu1g06250	0.0581697	0.860131	Not diff expressed
Afu1g06260	0.190078	0.60094	Not diff expressed
Afu1g06270	-0.24849	0.63873	Not diff expressed
Afu1g06280	-0.0786848	0.820188	Not diff expressed
Afu1g06290	0.177388	0.687998	Not diff expressed
Afu1g06300	-0.193295	0.393817	Not diff expressed
Afu1g06310	0.12016	0.634589	Not diff expressed
Afu1g06320	-0.106797	0.8262	Not diff expressed
Afu1g06330	0.00247851	0.996343	Not diff expressed
Afu1g06340	-0.0434474	0.940872	Not diff expressed
Afu1g06350	0.01589	0.970862	Not diff expressed
Afu1g06360	0.0425379	0.928504	Not diff expressed
Afu1g06370	0.116714	0.690643	Not diff expressed
Afu1g06380	0.163998	0.661775	Not diff expressed
Afu1g06390	0.134447	0.645306	Not diff expressed
Afu1g06400	0.0854975	0.768804	Not diff expressed
Afu1g06410	0.276347	0.293656	Not diff expressed
Afu1g06420	0.0994176	0.776148	Not diff expressed
Afu1g06430	-0.157454	0.695902	Not diff expressed
Afu1g06440	-0.268384	0.508544	Not diff expressed
Afu1g06450	-0.513483	0.0801476	Overexpressed
Afu1g06460	0.374268	0.251222	Not diff expressed
Afu1g06470	0.310885	0.320403	Not diff expressed
Afu1g06480	0.0435436	0.912232	Not diff expressed
Afu1g06490	0.309815	0.129628	Not diff expressed
Afu1g06500	0.140966	0.679725	Not diff expressed
Afu1g06510	0.348674	0.363039	Not diff expressed
Afu1g06520	0.417896	0.0324153	Underexpressed
Afu1g06530	0.320726	0.0958745	Underexpressed
Afu1g06540	-0.308523	0.541994	Not diff expressed
Afu1g06550	-0.473198	0.286361	Not diff expressed
Afu1g06560	-0.207404	0.817871	Not diff expressed
Afu1g06570	0.125624	0.733061	Not diff expressed
Afu1g06580	-0.434068	0.157188	Not diff expressed
Afu1g06590	-0.193796	0.498945	Not diff expressed
Afu1g06600	-0.0853295	0.83515	Not diff expressed
Afu1g06610	0.0863075	0.774032	Not diff expressed
Afu1g06620	0.0946414	0.786047	Not diff expressed
Afu1g06630	-0.0712042	0.852714	Not diff expressed
Afu1g06640	0.0242537	0.981707	Not diff expressed
Afu1g06650	0.236294	0.688618	Not diff expressed
Afu1g06660	-0.161617	0.455187	Not diff expressed
Afu1g06670	-0.123372	0.813425	Not diff expressed
Afu1g06680	-0.0284769	0.934024	Not diff expressed
Afu1g06690	0.119516	0.748973	Not diff expressed
Afu1g06700	-0.142752	0.615301	Not diff expressed
Afu1g06710	-0.0330853	0.949785	Not diff expressed
Afu1g06720	0.109573	0.745438	Not diff expressed
Afu1g06730	-0.731461	0.00135508	Overexpressed
Afu1g06740	0.0495319	0.912906	Not diff expressed
Afu1g06762	-0.166633	0.481265	Not diff expressed
Afu1g06770	0.0195578	0.972645	Not diff expressed
Afu1g06780	0.0946322	0.812204	Not diff expressed
Afu1g06790	0.321837	0.160214	Not diff expressed
Afu1g06800	-0.693331	0.0268077	Overexpressed
Afu1g06810	0.0792839	0.891894	Not diff expressed
Afu1g06820	-0.0735678	0.802804	Not diff expressed
Afu1g06830	0.014995	0.976924	Not diff expressed
Afu1g06840	0.0555511	0.918561	Not diff expressed
Afu1g06850	0.115856	0.695912	Not diff expressed
Afu1g06860	0.0073946	0.985117	Not diff expressed
Afu1g06870	0.0328085	NA	Not diff expressed
Afu1g06880	0.312252	0.447786	Not diff expressed
Afu1g06890	0.0660316	0.850044	Not diff expressed
Afu1g06900	-0.0327878	0.920736	Not diff expressed
Afu1g06910	0.748379	0.0296601	Underexpressed
Afu1g06920	-0.188014	0.373709	Not diff expressed
Afu1g06930	0.0522078	0.887791	Not diff expressed
Afu1g06940	0.100326	0.785779	Not diff expressed
Afu1g06950	-0.114478	0.767907	Not diff expressed
Afu1g06960	0.0178861	0.974857	Not diff expressed
Afu1g06970	-0.0367922	0.934024	Not diff expressed
Afu1g06980	0.0415837	0.932914	Not diff expressed
Afu1g07000	0.266069	0.323553	Not diff expressed
Afu1g07010	0.0400137	0.904797	Not diff expressed
Afu1g07020	-0.045654	0.917824	Not diff expressed
Afu1g07030	-1.73937	5.06e-07	Overexpressed
Afu1g07040	-0.848136	2.75e-06	Overexpressed
Afu1g07050	0.00810271	0.985117	Not diff expressed
Afu1g07070	-0.542101	0.0097669	Overexpressed
Afu1g07080	0.101723	0.867132	Not diff expressed
Afu1g07090	0.136429	0.603982	Not diff expressed
Afu1g07100	0.0920897	0.758754	Not diff expressed
Afu1g07110	-0.534374	0.00198978	Overexpressed
Afu1g07130	-0.385988	0.02505	Overexpressed
Afu1g07140	-0.282579	0.437675	Not diff expressed
Afu1g07150	-0.151251	0.51441	Not diff expressed
Afu1g07160	0.153808	0.549736	Not diff expressed
Afu1g07170	-0.0127479	0.975328	Not diff expressed
Afu1g07180	-0.103592	0.727292	Not diff expressed
Afu1g07190	0.085661	NA	Not diff expressed
Afu1g07195	-0.251409	0.367809	Not diff expressed
Afu1g07200	-0.686316	1.43e-05	Overexpressed
Afu1g07210	-0.420182	0.11546	Not diff expressed
Afu1g07220	-1.95325	9.87e-34	Overexpressed
Afu1g07230	0.137782	0.765141	Not diff expressed
Afu1g07240	-0.381709	0.0596012	Overexpressed
Afu1g07250	-0.093089	0.803123	Not diff expressed
Afu1g07260	0.0423093	0.919347	Not diff expressed
Afu1g07270	0.0709346	0.87134	Not diff expressed
Afu1g07280	-0.174317	0.601673	Not diff expressed
Afu1g07300	-0.238968	0.409564	Not diff expressed
Afu1g07310	0.0379592	0.919995	Not diff expressed
Afu1g07320	-0.0768151	0.83799	Not diff expressed
Afu1g07330	-0.401761	0.606649	Not diff expressed
Afu1g07340	0.196871	0.578874	Not diff expressed
Afu1g07350	-0.393922	0.11736	Not diff expressed
Afu1g07360	0.263151	0.403031	Not diff expressed
Afu1g07370	0.0402146	0.974141	Not diff expressed
Afu1g07380	0.194624	0.557028	Not diff expressed
Afu1g07400	-1.30004	5.04e-10	Overexpressed
Afu1g07420	-0.146093	0.645754	Not diff expressed
Afu1g07430	-0.074579	0.808778	Not diff expressed
Afu1g07440	0.607776	1.69e-05	Underexpressed
Afu1g07450	0.227466	0.653929	Not diff expressed
Afu1g07470	-0.181377	0.374183	Not diff expressed
Afu1g07480	-0.517318	0.144278	Not diff expressed
Afu1g07490	0.0547434	0.922048	Not diff expressed
Afu1g07500	-0.163963	0.474871	Not diff expressed
Afu1g07510	0.197662	0.435296	Not diff expressed
Afu1g07520	-0.327478	0.0841828	Overexpressed
Afu1g07530	0.337256	0.215211	Not diff expressed
Afu1g07540	-0.116554	0.652417	Not diff expressed
Afu1g07550	0.321012	0.297921	Not diff expressed
Afu1g07555	0.192401	0.847942	Not diff expressed
Afu1g07560	-0.290779	0.541447	Not diff expressed
Afu1g07570	-0.072226	0.873472	Not diff expressed
Afu1g07580	-0.22391	0.473045	Not diff expressed
Afu1g07590	0.0816919	0.794198	Not diff expressed
Afu1g07600	0.524207	0.0280853	Underexpressed
Afu1g07610	-0.0661825	0.893354	Not diff expressed
Afu1g07620	0.283728	0.227088	Not diff expressed
Afu1g07625	0.0850161	0.766824	Not diff expressed
Afu1g07630	0.221831	0.518715	Not diff expressed
Afu1g07640	0.0930326	0.774475	Not diff expressed
Afu1g07650	-0.0459491	0.890204	Not diff expressed
Afu1g07660	0.100804	0.771393	Not diff expressed
Afu1g07670	0.0671516	0.817871	Not diff expressed
Afu1g07680	0.0810094	0.792144	Not diff expressed
Afu1g07690	-0.0578706	0.859151	Not diff expressed
Afu1g07700	-0.0209121	0.960255	Not diff expressed
Afu1g07710	0.489541	0.018122	Underexpressed
Afu1g07720	-0.07757	0.811703	Not diff expressed
Afu1g07730	-0.0413478	0.928504	Not diff expressed
Afu1g07740	0.099599	0.751127	Not diff expressed
Afu1g07750	-0.388541	0.0484951	Overexpressed
Afu1g08760	0.204324	0.311844	Not diff expressed
Afu1g08767	-0.203438	0.388976	Not diff expressed
Afu1g08780	NA	NA	Not diff expressed
Afu1g08790	-0.00922506	0.979639	Not diff expressed
Afu1g08795	0.0633844	0.843972	Not diff expressed
Afu1g08800	-0.155821	0.687664	Not diff expressed
Afu1g08810	0.364011	0.0536322	Underexpressed
Afu1g08820	-0.180246	0.484943	Not diff expressed
Afu1g08830	-0.214618	0.362532	Not diff expressed
Afu1g08840	-0.317409	0.156037	Not diff expressed
Afu1g08850	-0.00951335	0.98124	Not diff expressed
Afu1g08860	-0.0150527	0.973213	Not diff expressed
Afu1g08870	0.420683	0.0154205	Underexpressed
Afu1g08880	-0.107481	0.682571	Not diff expressed
Afu1g08890	-0.352779	0.077486	Overexpressed
Afu1g08900	0.00298253	0.99437	Not diff expressed
Afu1g08910	-0.523475	0.0463582	Overexpressed
Afu1g08920	0.250013	0.178303	Not diff expressed
Afu1g08930	-0.0680384	0.858613	Not diff expressed
Afu1g08940	-0.0409918	0.902928	Not diff expressed
Afu1g08950	-0.44678	0.110709	Not diff expressed
Afu1g08960	0.0497334	0.873035	Not diff expressed
Afu1g08970	0.301297	0.186659	Not diff expressed
Afu1g08980	-0.0122743	0.977096	Not diff expressed
Afu1g08990	0.285461	0.306802	Not diff expressed
Afu1g09000	0.316773	0.371913	Not diff expressed
Afu1g09010	0.0433843	0.891857	Not diff expressed
Afu1g09020	-0.146149	0.664371	Not diff expressed
Afu1g09030	-0.717466	5.62e-05	Overexpressed
Afu1g09040	-0.0699667	0.805421	Not diff expressed
Afu1g09050	0.163068	0.527652	Not diff expressed
Afu1g09060	0.00847228	0.984041	Not diff expressed
Afu1g09070	0.148393	0.599095	Not diff expressed
Afu1g09080	0.639602	0.00559239	Underexpressed
Afu1g09090	0.0539629	0.903215	Not diff expressed
Afu1g09100	0.0876755	0.852714	Not diff expressed
Afu1g09110	-0.260552	0.301514	Not diff expressed
Afu1g09120	0.104332	0.761202	Not diff expressed
Afu1g09130	0.103109	0.711899	Not diff expressed
Afu1g09140	-0.0329273	0.976247	Not diff expressed
Afu1g09150	0.144533	0.656923	Not diff expressed
Afu1g09160	0.391664	0.17408	Not diff expressed
Afu1g09170	0.198939	0.423943	Not diff expressed
Afu1g09180	-0.18754	0.436149	Not diff expressed
Afu1g09190	0.379819	0.0795305	Underexpressed
Afu1g09200	0.143237	0.796028	Not diff expressed
Afu1g09210	0.310547	0.170755	Not diff expressed
Afu1g09220	0.0616412	0.911659	Not diff expressed
Afu1g09230	0.254758	0.415979	Not diff expressed
Afu1g09240	-0.136599	0.617633	Not diff expressed
Afu1g09250	-0.219211	0.289058	Not diff expressed
Afu1g09260	0.257219	0.777066	Not diff expressed
Afu1g09270	0.183369	0.599056	Not diff expressed
Afu1g09280	0.00727357	0.98299	Not diff expressed
Afu1g09290	0.135805	0.695578	Not diff expressed
Afu1g09300	0.929002	0.111578	Not diff expressed
Afu1g09310	0.287202	0.271722	Not diff expressed
Afu1g09320	0.331624	0.400919	Not diff expressed
Afu1g09330	0.133285	0.756757	Not diff expressed
Afu1g09340	0.10799	NA	Not diff expressed
Afu1g09350	0.266392	0.215502	Not diff expressed
Afu1g09360	-0.226221	0.365587	Not diff expressed
Afu1g09370	0.325536	0.192709	Not diff expressed
Afu1g09380	0.133892	0.702443	Not diff expressed
Afu1g09390	0.0577141	0.885081	Not diff expressed
Afu1g09400	0.0864555	0.758994	Not diff expressed
Afu1g09410	0.140491	0.734199	Not diff expressed
Afu1g09420	-0.154273	0.652417	Not diff expressed
Afu1g09430	0.3642	0.297787	Not diff expressed
Afu1g09440	-0.0376006	0.934601	Not diff expressed
Afu1g09450	0.190147	0.506078	Not diff expressed
Afu1g09460	0.127328	0.677159	Not diff expressed
Afu1g09470	0.351451	0.0525958	Underexpressed
Afu1g09480	-0.292415	0.258994	Not diff expressed
Afu1g09490	-0.0875009	0.76426	Not diff expressed
Afu1g09500	0.0443872	0.883163	Not diff expressed
Afu1g09510	-0.907644	2.85e-11	Overexpressed
Afu1g09520	0.408561	0.236155	Not diff expressed
Afu1g09530	0.20699	0.305724	Not diff expressed
Afu1g09540	-0.245566	0.385767	Not diff expressed
Afu1g09550	-0.148823	0.653818	Not diff expressed
Afu1g09560	-0.218306	0.433825	Not diff expressed
Afu1g09570	0.321467	0.247849	Not diff expressed
Afu1g09580	0.722484	0.000314411	Underexpressed
Afu1g09590	0.439639	0.00408276	Underexpressed
Afu1g09600	-0.0126742	0.978493	Not diff expressed
Afu1g09610	-0.362562	0.0358094	Overexpressed
Afu1g09620	0.00540604	0.990586	Not diff expressed
Afu1g09630	0.150665	0.487208	Not diff expressed
Afu1g09640	0.0945261	0.743214	Not diff expressed
Afu1g09650	-0.272256	0.312652	Not diff expressed
Afu1g09660	-0.0526368	0.877957	Not diff expressed
Afu1g09670	0.204754	0.526875	Not diff expressed
Afu1g09680	0.0821019	0.766646	Not diff expressed
Afu1g09690	0.153952	0.544959	Not diff expressed
Afu1g09700	0.526226	0.019722	Underexpressed
Afu1g09710	0.237382	0.815651	Not diff expressed
Afu1g09720	-0.230409	0.485533	Not diff expressed
Afu1g09730	0.68729	0.0610366	Underexpressed
Afu1g09750	-0.0543668	0.958114	Not diff expressed
Afu1g09754	-0.147474	0.597222	Not diff expressed
Afu1g09757	0.043691	0.934024	Not diff expressed
Afu1g09760	0.127696	0.677159	Not diff expressed
Afu1g09770	0.273647	0.396867	Not diff expressed
Afu1g09780	-0.173714	0.541994	Not diff expressed
Afu1g09790	0.259325	0.280387	Not diff expressed
Afu1g09800	0.168889	0.562835	Not diff expressed
Afu1g09810	-0.29256	0.120621	Not diff expressed
Afu1g09820	0.121607	0.63873	Not diff expressed
Afu1g09830	-0.0444962	0.879515	Not diff expressed
Afu1g09840	0.361205	0.442363	Not diff expressed
Afu1g09850	0.285227	0.456762	Not diff expressed
Afu1g09870	-0.00736964	0.98609	Not diff expressed
Afu1g09880	-0.752946	0.0450623	Overexpressed
Afu1g09890	-0.237115	0.504097	Not diff expressed
Afu1g09900	-0.612347	0.0267585	Overexpressed
Afu1g09910	-0.655721	0.0643781	Overexpressed
Afu1g09920	0.0324506	0.950454	Not diff expressed
Afu1g09930	-0.0372651	0.930398	Not diff expressed
Afu1g09940	-0.498175	0.000617404	Overexpressed
Afu1g09950	0.135335	0.631898	Not diff expressed
Afu1g09960	0.144626	0.665187	Not diff expressed
Afu1g09970	0.119601	0.746023	Not diff expressed
Afu1g09980	-0.265782	0.515416	Not diff expressed
Afu1g10012	0.339282	0.0731673	Underexpressed
Afu1g10020	0.548025	0.393661	Not diff expressed
Afu1g10030	-0.148527	0.773358	Not diff expressed
Afu1g10040	-0.161936	0.532559	Not diff expressed
Afu1g10050	-0.266382	0.136818	Not diff expressed
Afu1g10060	0.0776423	0.882068	Not diff expressed
Afu1g10080	0.259182	0.182928	Not diff expressed
Afu1g10090	-0.0551219	0.874919	Not diff expressed
Afu1g10100	-0.113445	0.869371	Not diff expressed
Afu1g10110	-0.341785	0.114824	Not diff expressed
Afu1g10120	-0.497659	0.0717517	Overexpressed
Afu1g10130	1.02445	8.3e-11	Underexpressed
Afu1g10140	0.52025	0.0299006	Underexpressed
Afu1g10150	0.611581	0.000102367	Underexpressed
Afu1g10160	0.389602	0.565934	Not diff expressed
Afu1g10170	-0.656118	0.319565	Not diff expressed
Afu1g10180	1.10186	0.0296576	Underexpressed
Afu1g10190	-0.0449669	0.894882	Not diff expressed
Afu1g10200	0.0724952	0.815229	Not diff expressed
Afu1g10210	-0.259879	0.418453	Not diff expressed
Afu1g10220	-0.182024	0.523408	Not diff expressed
Afu1g10230	-0.713106	0.00268571	Overexpressed
Afu1g10240	-0.110951	NA	Not diff expressed
Afu1g10250	0.230899	0.81368	Not diff expressed
Afu1g10260	0.427361	0.621428	Not diff expressed
Afu1g10270	0.329187	0.181207	Not diff expressed
Afu1g10280	0.0994736	0.787401	Not diff expressed
Afu1g10295	0.0837859	0.758616	Not diff expressed
Afu1g10310	0.229762	0.34277	Not diff expressed
Afu1g10320	0.0790756	0.785439	Not diff expressed
Afu1g10330	0.367619	0.0752913	Underexpressed
Afu1g10340	0.0954517	0.836056	Not diff expressed
Afu1g10350	-0.120466	0.69607	Not diff expressed
Afu1g10355	-0.147713	0.551475	Not diff expressed
Afu1g10360	0.340018	0.0689119	Underexpressed
Afu1g10370	-2.48882	3.08e-54	Overexpressed
Afu1g10380	-1.32723	1.02e-06	Overexpressed
Afu1g10390	-1.85648	2.23e-11	Overexpressed
Afu1g10400	0.327369	0.100684	Not diff expressed
Afu1g10410	-0.309442	0.185513	Not diff expressed
Afu1g10420	0.508268	0.00754189	Underexpressed
Afu1g10430	-0.519264	0.00687894	Overexpressed
Afu1g10440	0.0628148	0.922728	Not diff expressed
Afu1g10450	0.253467	0.362599	Not diff expressed
Afu1g10460	-0.259652	0.391196	Not diff expressed
Afu1g10470	0.284522	0.196318	Not diff expressed
Afu1g10480	0.101326	0.887847	Not diff expressed
Afu1g10490	-0.0631674	0.867132	Not diff expressed
Afu1g10497	-0.103355	0.730839	Not diff expressed
Afu1g10510	0.172322	0.645754	Not diff expressed
Afu1g10525	-0.183994	0.546102	Not diff expressed
Afu1g10540	-0.0639093	0.852293	Not diff expressed
Afu1g10550	-0.0140895	0.976924	Not diff expressed
Afu1g10560	0.228584	0.601567	Not diff expressed
Afu1g10570	-0.219316	0.502439	Not diff expressed
Afu1g10580	0.236283	0.328176	Not diff expressed
Afu1g10590	-0.370121	0.565934	Not diff expressed
Afu1g10600	0.152746	0.52431	Not diff expressed
Afu1g10610	-0.12036	0.587765	Not diff expressed
Afu1g10620	0.0159618	0.970415	Not diff expressed
Afu1g10630	0.724316	6.01e-07	Underexpressed
Afu1g10640	0.376841	0.175732	Not diff expressed
Afu1g10645	-0.298577	0.266936	Not diff expressed
Afu1g10650	-0.0244736	0.9588	Not diff expressed
Afu1g10660	0.148073	0.64064	Not diff expressed
Afu1g10670	-0.231383	0.262717	Not diff expressed
Afu1g10690	0.215301	0.35598	Not diff expressed
Afu1g10700	-0.136742	0.668492	Not diff expressed
Afu1g10710	0.0481147	0.909197	Not diff expressed
Afu1g10720	0.062531	0.896606	Not diff expressed
Afu1g10730	-0.0874897	0.910377	Not diff expressed
Afu1g10740	-0.0259171	0.950454	Not diff expressed
Afu1g10750	-0.172325	0.649108	Not diff expressed
Afu1g10760	0.341483	0.289592	Not diff expressed
Afu1g10770	0.288239	0.294102	Not diff expressed
Afu1g10780	0.367697	0.080166	Underexpressed
Afu1g10790	-0.0451421	0.912906	Not diff expressed
Afu1g10800	0.299398	0.260337	Not diff expressed
Afu1g10810	-0.242173	0.339619	Not diff expressed
Afu1g10820	0.70776	5.48e-05	Underexpressed
Afu1g10830	-0.0878015	0.856603	Not diff expressed
Afu1g10840	-0.312353	0.160839	Not diff expressed
Afu1g10850	-0.0981385	0.737321	Not diff expressed
Afu1g10860	0.162442	0.51167	Not diff expressed
Afu1g10870	0.203987	0.709053	Not diff expressed
Afu1g10880	0.101933	0.808778	Not diff expressed
Afu1g10890	-0.182084	0.850414	Not diff expressed
Afu1g10900	0.113539	0.730917	Not diff expressed
Afu1g10910	0.0405207	0.910377	Not diff expressed
Afu1g10920	-0.30131	0.109137	Not diff expressed
Afu1g10930	-0.288057	0.490647	Not diff expressed
Afu1g10940	-0.191256	0.442988	Not diff expressed
Afu1g10950	-0.107873	0.662406	Not diff expressed
Afu1g10960	-0.114525	0.704816	Not diff expressed
Afu1g10970	-0.0712422	0.841557	Not diff expressed
Afu1g10980	0.215297	0.355414	Not diff expressed
Afu1g10990	-0.101831	0.873994	Not diff expressed
Afu1g11000	-0.189747	0.552782	Not diff expressed
Afu1g11010	-0.605112	0.0133093	Overexpressed
Afu1g11020	-0.221008	NA	Not diff expressed
Afu1g11030	-0.826301	0.221782	Not diff expressed
Afu1g11040	-0.122355	0.805421	Not diff expressed
Afu1g11050	-0.438509	0.204713	Not diff expressed
Afu1g11060	-0.227269	0.350777	Not diff expressed
Afu1g11070	-0.213524	0.328204	Not diff expressed
Afu1g11080	-0.0213347	0.952304	Not diff expressed
Afu1g11090	-0.881122	2.41e-05	Overexpressed
Afu1g11100	-0.331731	0.350318	Not diff expressed
Afu1g11110	0.0532286	0.858613	Not diff expressed
Afu1g11120	-0.176039	0.451318	Not diff expressed
Afu1g11130	0.018886	0.972711	Not diff expressed
Afu1g11140	-0.425382	0.0811142	Overexpressed
Afu1g11150	0.0234669	0.955642	Not diff expressed
Afu1g11160	0.0380492	0.955492	Not diff expressed
Afu1g11170	0.347971	0.534225	Not diff expressed
Afu1g11180	1.22201	6.13e-08	Underexpressed
Afu1g11190	0.0332035	0.916024	Not diff expressed
Afu1g11200	-0.353103	0.157374	Not diff expressed
Afu1g11210	0.738675	0.182722	Not diff expressed
Afu1g11220	-1.28442	1.55e-18	Overexpressed
Afu1g11230	-0.0697475	0.931022	Not diff expressed
Afu1g11240	-0.314424	0.741554	Not diff expressed
Afu1g11250	-0.262677	0.289282	Not diff expressed
Afu1g11260	0.127683	0.899564	Not diff expressed
Afu1g11270	-0.532033	0.429312	Not diff expressed
Afu1g11280	-0.397268	0.623349	Not diff expressed
Afu1g11290	0.00464777	0.996812	Not diff expressed
Afu1g11300	-0.572504	0.299348	Not diff expressed
Afu1g11310	0.521883	NA	Not diff expressed
Afu1g11320	-0.0759135	NA	Not diff expressed
Afu1g11330	0.240637	NA	Not diff expressed
Afu1g11340	-0.541228	0.480256	Not diff expressed
Afu1g11350	-0.435118	0.594861	Not diff expressed
Afu1g11360	-0.36929	0.615636	Not diff expressed
Afu1g11370	-1.01874	0.0571742	Overexpressed
Afu1g11380	-0.567005	0.00657672	Overexpressed
Afu1g11390	-0.166769	0.564175	Not diff expressed
Afu1g11400	0.342393	0.247797	Not diff expressed
Afu1g11410	0.098613	0.816214	Not diff expressed
Afu1g11420	0.0425801	0.880672	Not diff expressed
Afu1g11430	-0.116255	NA	Not diff expressed
Afu1g11440	0.176683	0.565934	Not diff expressed
Afu1g11450	0.0901948	0.771592	Not diff expressed
Afu1g11460	-0.320409	0.0904922	Overexpressed
Afu1g11470	-0.226206	0.28986	Not diff expressed
Afu1g11480	0.000486086	0.999263	Not diff expressed
Afu1g11490	0.129717	0.645754	Not diff expressed
Afu1g11500	-1.58867	6.99e-21	Overexpressed
Afu1g11510	-0.304306	0.280387	Not diff expressed
Afu1g11520	0.164015	0.633599	Not diff expressed
Afu1g11530	-0.705382	0.0489307	Overexpressed
Afu1g11535	0.209877	0.60094	Not diff expressed
Afu1g11540	0.339919	0.100562	Not diff expressed
Afu1g11550	0.0803284	0.818411	Not diff expressed
Afu1g11560	0.372954	0.515403	Not diff expressed
Afu1g11570	0.216201	0.744433	Not diff expressed
Afu1g11580	0.0688715	0.916374	Not diff expressed
Afu1g11590	0.028661	0.974141	Not diff expressed
Afu1g11600	-0.456574	0.37316	Not diff expressed
Afu1g11610	0.364939	0.660601	Not diff expressed
Afu1g11620	0.46078	0.207411	Not diff expressed
Afu1g11630	0.424009	0.0627735	Underexpressed
Afu1g11640	0.0856182	0.941356	Not diff expressed
Afu1g11650	0.570485	0.213833	Not diff expressed
Afu1g11660	0.0249476	0.943183	Not diff expressed
Afu1g11670	0.254997	0.471074	Not diff expressed
Afu1g11690	0.0522303	0.877293	Not diff expressed
Afu1g11700	0.0294324	0.949745	Not diff expressed
Afu1g11710	0.135822	0.763743	Not diff expressed
Afu1g11715	0.232013	0.76426	Not diff expressed
Afu1g11720	-0.271259	0.488654	Not diff expressed
Afu1g11730	0.0714206	0.786647	Not diff expressed
Afu1g11740	-2.05924	2.54e-18	Overexpressed
Afu1g11760	-0.0296254	0.92993	Not diff expressed
Afu1g11770	0.040637	0.905748	Not diff expressed
Afu1g11780	-0.00200225	0.996812	Not diff expressed
Afu1g11790	0.113072	0.795357	Not diff expressed
Afu1g11800	-0.286928	0.410717	Not diff expressed
Afu1g11810	-0.538558	0.0334108	Overexpressed
Afu1g11820	-0.95204	0.131553	Not diff expressed
Afu1g11830	-0.207282	0.616374	Not diff expressed
Afu1g11840	-0.133741	0.883163	Not diff expressed
Afu1g11850	0.015421	0.979735	Not diff expressed
Afu1g11860	0.457315	0.190841	Not diff expressed
Afu1g11870	0.107641	0.805421	Not diff expressed
Afu1g11880	0.28591	0.557834	Not diff expressed
Afu1g11890	0.173142	0.571169	Not diff expressed
Afu1g11900	0.548621	0.0036144	Underexpressed
Afu1g11910	-1.22593	3.99e-05	Overexpressed
Afu1g11920	0.030546	0.927767	Not diff expressed
Afu1g11930	-0.929832	1.56e-06	Overexpressed
Afu1g11940	0.213749	0.485185	Not diff expressed
Afu1g11950	-0.0571337	0.877957	Not diff expressed
Afu1g11960	0.371804	0.464741	Not diff expressed
Afu1g11970	-0.272112	0.25014	Not diff expressed
Afu1g11980	0.0395351	0.931043	Not diff expressed
Afu1g11990	0.15449	0.759367	Not diff expressed
Afu1g12000	0.00660871	0.98609	Not diff expressed
Afu1g12010	-0.00988823	0.985117	Not diff expressed
Afu1g12020	-0.233127	0.372765	Not diff expressed
Afu1g12025	-0.0810052	0.879951	Not diff expressed
Afu1g12030	-0.2182	0.384866	Not diff expressed
Afu1g12040	-0.948897	1.59e-09	Overexpressed
Afu1g12050	0.447684	0.421646	Not diff expressed
Afu1g12060	-0.263313	0.464215	Not diff expressed
Afu1g12065	0.000224636	0.999583	Not diff expressed
Afu1g12070	-0.0259469	0.946572	Not diff expressed
Afu1g12080	0.269394	0.210823	Not diff expressed
Afu1g12090	0.0078015	0.98609	Not diff expressed
Afu1g12100	0.674975	0.358834	Not diff expressed
Afu1g12110	0.0946531	0.756455	Not diff expressed
Afu1g12120	0.362557	0.199205	Not diff expressed
Afu1g12130	0.289035	0.204306	Not diff expressed
Afu1g12140	0.26149	0.330189	Not diff expressed
Afu1g12150	0.193194	0.345019	Not diff expressed
Afu1g12160	-0.319645	0.16723	Not diff expressed
Afu1g12170	0.104948	0.865621	Not diff expressed
Afu1g12180	-0.355495	0.0246787	Overexpressed
Afu1g12190	-0.827948	0.000176993	Overexpressed
Afu1g12200	0.262286	0.534817	Not diff expressed
Afu1g12210	-1.4318	0.0011021	Overexpressed
Afu1g12220	-0.341415	0.198941	Not diff expressed
Afu1g12230	-0.298685	0.243645	Not diff expressed
Afu1g12240	-1.04052	0.00176076	Overexpressed
Afu1g12250	0.49093	0.161983	Not diff expressed
Afu1g12260	-0.0151422	0.966892	Not diff expressed
Afu1g12270	-0.303032	0.469999	Not diff expressed
Afu1g12280	-0.0382704	0.919995	Not diff expressed
Afu1g12290	-0.134362	0.59049	Not diff expressed
Afu1g12300	-0.352862	0.205214	Not diff expressed
Afu1g12310	0.0358478	0.947204	Not diff expressed
Afu1g12320	0.34387	0.707053	Not diff expressed
Afu1g12332	0.0489613	0.883684	Not diff expressed
Afu1g12340	-0.368077	0.0292002	Overexpressed
Afu1g12350	-0.16768	0.602873	Not diff expressed
Afu1g12360	-0.218289	NA	Not diff expressed
Afu1g12370	0.0940915	0.719091	Not diff expressed
Afu1g12380	0.115525	0.687664	Not diff expressed
Afu1g12390	0.125304	0.669679	Not diff expressed
Afu1g12400	-0.556414	0.293855	Not diff expressed
Afu1g12410	-0.00822548	0.99437	Not diff expressed
Afu1g12420	-0.243539	NA	Not diff expressed
Afu1g12440	-0.0877335	0.864105	Not diff expressed
Afu1g12450	-0.0272223	0.957191	Not diff expressed
Afu1g12460	-0.723889	0.0290399	Overexpressed
Afu1g12475	-0.0210892	0.986326	Not diff expressed
Afu1g12480	0.108649	0.746083	Not diff expressed
Afu1g12490	-0.0810383	0.782889	Not diff expressed
Afu1g12500	0.0817365	NA	Not diff expressed
Afu1g12510	-0.161467	0.768804	Not diff expressed
Afu1g12520	0.0265334	0.952806	Not diff expressed
Afu1g12530	0.10127	0.888669	Not diff expressed
Afu1g12540	0.0614943	0.843687	Not diff expressed
Afu1g12550	0.0837097	0.762354	Not diff expressed
Afu1g12560	1.1805	1.13e-10	Underexpressed
Afu1g12570	-0.0802059	0.803338	Not diff expressed
Afu1g12580	0.0161338	0.977753	Not diff expressed
Afu1g12590	-0.0556729	0.928799	Not diff expressed
Afu1g12600	0.161733	0.762942	Not diff expressed
Afu1g12610	0.169611	0.58782	Not diff expressed
Afu1g12620	-0.719279	0.0228631	Overexpressed
Afu1g12630	0.254506	0.322308	Not diff expressed
Afu1g12640	0.896102	2.08e-05	Underexpressed
Afu1g12650	-0.606966	0.0186682	Overexpressed
Afu1g12660	-0.0873753	0.72798	Not diff expressed
Afu1g12670	0.148455	0.687664	Not diff expressed
Afu1g12680	0.376656	0.0446102	Underexpressed
Afu1g12690	-0.513208	0.339444	Not diff expressed
Afu1g12700	0.25087	0.247835	Not diff expressed
Afu1g12710	-0.0551416	NA	Not diff expressed
Afu1g12720	0.0479951	0.896606	Not diff expressed
Afu1g12730	0.314967	0.328912	Not diff expressed
Afu1g12740	-0.164116	0.541447	Not diff expressed
Afu1g12750	-0.103983	0.79745	Not diff expressed
Afu1g12760	0.0414877	0.895356	Not diff expressed
Afu1g12770	-0.0230936	0.956845	Not diff expressed
Afu1g12780	0.327761	0.213316	Not diff expressed
Afu1g12790	-0.114835	0.654888	Not diff expressed
Afu1g12800	0.202389	0.547922	Not diff expressed
Afu1g12810	0.0719278	0.854916	Not diff expressed
Afu1g12820	0.0970916	0.834505	Not diff expressed
Afu1g12830	0.445116	0.181147	Not diff expressed
Afu1g12840	0.259373	0.564317	Not diff expressed
Afu1g12850	0.114443	0.872756	Not diff expressed
Afu1g12860	-0.499792	0.525113	Not diff expressed
Afu1g12870	0.0185456	0.96225	Not diff expressed
Afu1g12875	-0.226475	0.423252	Not diff expressed
Afu1g12880	-0.183807	0.760909	Not diff expressed
Afu1g12890	-0.0875025	0.852714	Not diff expressed
Afu1g12900	-0.887658	2.37e-09	Overexpressed
Afu1g12910	-0.105089	0.82554	Not diff expressed
Afu1g12920	-0.262858	0.186543	Not diff expressed
Afu1g12930	-0.101988	0.744362	Not diff expressed
Afu1g12940	0.127067	0.664892	Not diff expressed
Afu1g12950	0.248733	0.295887	Not diff expressed
Afu1g12960	-0.24411	0.231346	Not diff expressed
Afu1g12970	-0.31698	0.649335	Not diff expressed
Afu1g12980	0.265022	0.270372	Not diff expressed
Afu1g12990	0.0522142	0.891894	Not diff expressed
Afu1g13000	-0.107171	0.90558	Not diff expressed
Afu1g13010	-0.110388	0.788631	Not diff expressed
Afu1g13020	-0.0896846	0.755429	Not diff expressed
Afu1g13030	0.247659	0.677159	Not diff expressed
Afu1g13040	0.00437199	0.995137	Not diff expressed
Afu1g13050	-1.37807	2.23e-23	Overexpressed
Afu1g13060	0.280259	0.12212	Not diff expressed
Afu1g13070	0.425368	0.252045	Not diff expressed
Afu1g13080	0.00633016	0.99662	Not diff expressed
Afu1g13090	0.423977	0.00565064	Underexpressed
Afu1g13100	0.166743	0.520366	Not diff expressed
Afu1g13110	-0.299617	0.712529	Not diff expressed
Afu1g13120	-0.358578	0.294159	Not diff expressed
Afu1g13130	-0.17893	0.558812	Not diff expressed
Afu1g13140	-0.0432611	0.898199	Not diff expressed
Afu1g13150	0.184439	0.557237	Not diff expressed
Afu1g13160	0.277127	0.320071	Not diff expressed
Afu1g13170	-0.729905	0.000752586	Overexpressed
Afu1g13180	-0.105639	0.852714	Not diff expressed
Afu1g13190	0.47009	0.0441403	Underexpressed
Afu1g13195	-0.011761	0.981707	Not diff expressed
Afu1g13200	0.461087	0.129628	Not diff expressed
Afu1g13210	0.166222	0.634224	Not diff expressed
Afu1g13220	-0.240011	0.340375	Not diff expressed
Afu1g13230	-0.161104	0.630137	Not diff expressed
Afu1g13240	-0.681171	0.0510107	Overexpressed
Afu1g13250	-1.19504	0.000709339	Overexpressed
Afu1g13260	-0.0495726	0.899564	Not diff expressed
Afu1g13270	-0.62717	0.270717	Not diff expressed
Afu1g13280	0.063311	0.86663	Not diff expressed
Afu1g13290	-0.202019	0.455561	Not diff expressed
Afu1g13300	0.172274	0.45344	Not diff expressed
Afu1g13310	-0.161773	0.565934	Not diff expressed
Afu1g13320	-0.343075	0.265977	Not diff expressed
Afu1g13330	-0.144366	0.539669	Not diff expressed
Afu1g13340	0.469893	0.0246297	Underexpressed
Afu1g13350	0.101899	0.822129	Not diff expressed
Afu1g13360	-0.236291	0.484143	Not diff expressed
Afu1g13370	-0.102491	0.794718	Not diff expressed
Afu1g13380	0.0444156	0.915272	Not diff expressed
Afu1g13390	-0.259736	0.29692	Not diff expressed
Afu1g13400	-3.40258	4.2e-128	Overexpressed
Afu1g13410	-3.78814	3.08e-108	Overexpressed
Afu1g13420	0.443463	0.00633718	Underexpressed
Afu1g13430	0.0909544	0.775385	Not diff expressed
Afu1g13440	-0.572573	0.0441403	Overexpressed
Afu1g13450	0.234072	0.23736	Not diff expressed
Afu1g13460	-0.0814146	0.855143	Not diff expressed
Afu1g13470	0.0226778	0.960511	Not diff expressed
Afu1g13480	-0.120352	0.739697	Not diff expressed
Afu1g13490	0.0132214	0.972711	Not diff expressed
Afu1g13500	0.113475	0.735672	Not diff expressed
Afu1g13510	0.195741	0.555289	Not diff expressed
Afu1g13520	-0.397884	0.0541839	Overexpressed
Afu1g13530	-1.36518	2.23e-11	Overexpressed
Afu1g13540	0.149228	0.666498	Not diff expressed
Afu1g13550	-1.05874	1.53e-10	Overexpressed
Afu1g13560	-0.542874	0.172212	Not diff expressed
Afu1g13570	0.234925	0.536489	Not diff expressed
Afu1g13580	-0.129913	0.708482	Not diff expressed
Afu1g13590	0.0101199	0.976535	Not diff expressed
Afu1g13600	-0.221238	0.524825	Not diff expressed
Afu1g13610	0.018542	0.961644	Not diff expressed
Afu1g13620	0.234927	0.358327	Not diff expressed
Afu1g13630	0.142203	0.728185	Not diff expressed
Afu1g13640	-0.0339623	0.978051	Not diff expressed
Afu1g13650	0.359345	0.692481	Not diff expressed
Afu1g13660	-1.03501	2.94e-10	Overexpressed
Afu1g13670	-1.149	6.99e-09	Overexpressed
Afu1g13680	-0.192753	NA	Not diff expressed
Afu1g13690	0.0656042	0.833475	Not diff expressed
Afu1g13700	0.265735	0.228174	Not diff expressed
Afu1g13710	0.410129	0.019393	Underexpressed
Afu1g13720	0.00143774	0.997155	Not diff expressed
Afu1g13730	0.464032	0.00224457	Underexpressed
Afu1g13740	0.312534	0.109307	Not diff expressed
Afu1g13750	-2.17122	1.35e-51	Overexpressed
Afu1g13760	0.147624	0.593995	Not diff expressed
Afu1g13770	0.942114	0.00147745	Underexpressed
Afu1g13780	-0.600256	2.95e-05	Overexpressed
Afu1g13790	-0.249612	0.202601	Not diff expressed
Afu1g13800	-0.676512	0.000728963	Overexpressed
Afu1g13810	-0.623835	0.401493	Not diff expressed
Afu1g13820	-1.01947	0.0185438	Overexpressed
Afu1g13830	-0.0152539	0.985117	Not diff expressed
Afu1g13840	0.752928	0.00761067	Underexpressed
Afu1g13850	0.221343	0.460742	Not diff expressed
Afu1g13860	-0.248645	0.576968	Not diff expressed
Afu1g13870	0.121656	0.745646	Not diff expressed
Afu1g13880	0.187251	0.69109	Not diff expressed
Afu1g13890	0.06932	0.841689	Not diff expressed
Afu1g13900	0.27853	0.393883	Not diff expressed
Afu1g13910	0.120259	0.737029	Not diff expressed
Afu1g13920	0.121648	0.63876	Not diff expressed
Afu1g13930	-0.18651	0.496284	Not diff expressed
Afu1g13940	-0.233916	0.701537	Not diff expressed
Afu1g13950	0.264241	0.558584	Not diff expressed
Afu1g13960	-0.161536	0.546658	Not diff expressed
Afu1g13970	0.43798	0.0284289	Underexpressed
Afu1g13980	0.435812	0.10146	Not diff expressed
Afu1g13990	0.639967	0.000129666	Underexpressed
Afu1g14000	0.698252	0.264754	Not diff expressed
Afu1g14010	0.0195232	0.957994	Not diff expressed
Afu1g14020	0.152288	0.573714	Not diff expressed
Afu1g14030	-0.123753	0.655277	Not diff expressed
Afu1g14040	-0.304142	0.716388	Not diff expressed
Afu1g14050	-0.0676655	0.905748	Not diff expressed
Afu1g14060	-0.0599476	0.868455	Not diff expressed
Afu1g14070	0.0693022	0.837791	Not diff expressed
Afu1g14080	-0.361788	0.541447	Not diff expressed
Afu1g14090	0.488974	0.00633398	Underexpressed
Afu1g14100	0.110082	0.729096	Not diff expressed
Afu1g14110	0.0918735	0.830499	Not diff expressed
Afu1g14120	0.0584779	0.904473	Not diff expressed
Afu1g14130	-0.466246	0.451318	Not diff expressed
Afu1g14140	-0.626108	0.213026	Not diff expressed
Afu1g14150	-0.157876	0.560023	Not diff expressed
Afu1g14160	-0.357612	0.57405	Not diff expressed
Afu1g14170	-0.74424	6.65e-05	Overexpressed
Afu1g14180	0.0859965	0.851445	Not diff expressed
Afu1g14190	-0.533234	0.443591	Not diff expressed
Afu1g14200	0.0683904	0.858942	Not diff expressed
Afu1g14210	-0.178519	0.644891	Not diff expressed
Afu1g14220	0.215025	0.587565	Not diff expressed
Afu1g14230	0.927537	1.03e-07	Underexpressed
Afu1g14240	-0.155038	0.501069	Not diff expressed
Afu1g14250	-0.00612564	0.990734	Not diff expressed
Afu1g14260	-0.0684393	0.83515	Not diff expressed
Afu1g14270	0.126212	0.682976	Not diff expressed
Afu1g14280	0.191078	0.439316	Not diff expressed
Afu1g14290	-0.0378581	0.921325	Not diff expressed
Afu1g14300	0.279312	0.124281	Not diff expressed
Afu1g14310	0.0218065	0.950447	Not diff expressed
Afu1g14320	-0.178565	0.493209	Not diff expressed
Afu1g14330	0.0486564	0.86663	Not diff expressed
Afu1g14340	0.547867	0.00619385	Underexpressed
Afu1g14350	-0.491716	0.236155	Not diff expressed
Afu1g14360	-0.29825	0.287819	Not diff expressed
Afu1g14380	-0.56499	0.0269736	Overexpressed
Afu1g14390	-0.293056	0.548253	Not diff expressed
Afu1g14400	-0.276923	0.381976	Not diff expressed
Afu1g14410	0.0884483	0.843271	Not diff expressed
Afu1g14420	-0.0838714	0.801172	Not diff expressed
Afu1g14430	1.21788	3.57e-10	Underexpressed
Afu1g14440	0.276645	0.30777	Not diff expressed
Afu1g14450	1.41409	2.38e-09	Underexpressed
Afu1g14460	-0.410858	0.086337	Overexpressed
Afu1g14480	-0.0257846	0.982411	Not diff expressed
Afu1g14490	-0.632808	0.00596764	Overexpressed
Afu1g14500	-1.67076	1.32e-30	Overexpressed
Afu1g14510	-0.786858	3.17e-05	Overexpressed
Afu1g14520	-0.698416	0.215635	Not diff expressed
Afu1g14530	-1.15654	0.00211245	Overexpressed
Afu1g14540	1.10463	0.0102829	Underexpressed
Afu1g14550	1.55259	6.38e-06	Underexpressed
Afu1g14560	-1.12817	6.08e-08	Overexpressed
Afu1g14570	0.100848	0.715502	Not diff expressed
Afu1g14580	-0.000656567	0.999486	Not diff expressed
Afu1g14590	0.0528777	0.916583	Not diff expressed
Afu1g14600	0.0899681	0.864105	Not diff expressed
Afu1g14610	0.00663013	0.989395	Not diff expressed
Afu1g14620	-0.127207	0.652445	Not diff expressed
Afu1g14630	0.116769	0.804237	Not diff expressed
Afu1g14640	0.239677	0.499313	Not diff expressed
Afu1g14650	0.0136796	0.981707	Not diff expressed
Afu1g14660	-0.0891608	0.787664	Not diff expressed
Afu1g14670	0.138205	0.660081	Not diff expressed
Afu1g14680	0.105367	0.669238	Not diff expressed
Afu1g14690	-0.164734	0.451318	Not diff expressed
Afu1g14695	0.574928	0.0227838	Underexpressed
Afu1g14700	-0.462777	0.572505	Not diff expressed
Afu1g14710	-0.250804	0.318351	Not diff expressed
Afu1g14720	0.0186187	0.966892	Not diff expressed
Afu1g14730	-0.335415	0.267652	Not diff expressed
Afu1g14740	-0.203922	0.35598	Not diff expressed
Afu1g14750	0.205942	0.338857	Not diff expressed
Afu1g14760	-0.0228971	0.978898	Not diff expressed
Afu1g14770	0.0755807	0.845324	Not diff expressed
Afu1g14780	-0.518645	0.000858206	Overexpressed
Afu1g14790	0.212303	0.362654	Not diff expressed
Afu1g14800	0.114301	0.811211	Not diff expressed
Afu1g14810	-0.164833	0.453872	Not diff expressed
Afu1g14820	-0.0335887	0.951688	Not diff expressed
Afu1g14830	-0.173195	0.511046	Not diff expressed
Afu1g14840	-0.0240682	0.967227	Not diff expressed
Afu1g14850	0.0710044	0.896606	Not diff expressed
Afu1g14860	1.05092	0.00266816	Underexpressed
Afu1g14870	0.843391	0.00450486	Underexpressed
Afu1g14880	0.0466107	0.932052	Not diff expressed
Afu1g14890	0.0677157	0.852699	Not diff expressed
Afu1g14910	-0.147688	0.542958	Not diff expressed
Afu1g14920	0.230048	0.298946	Not diff expressed
Afu1g14930	-1.01673	0.00408998	Overexpressed
Afu1g14940	-0.0548308	0.868455	Not diff expressed
Afu1g14945	-0.72221	0.000129657	Overexpressed
Afu1g14950	0.263959	0.231856	Not diff expressed
Afu1g14960	0.619242	0.000980147	Underexpressed
Afu1g14970	-0.132439	0.759176	Not diff expressed
Afu1g14980	-0.61569	0.417616	Not diff expressed
Afu1g14990	0.23491	0.534225	Not diff expressed
Afu1g15000	0.443701	0.270632	Not diff expressed
Afu1g15010	0.228233	0.381421	Not diff expressed
Afu1g15020	0.0885788	0.84832	Not diff expressed
Afu1g15030	0.396199	0.276762	Not diff expressed
Afu1g15040	0.0945398	0.843687	Not diff expressed
Afu1g15050	-0.222758	0.371146	Not diff expressed
Afu1g15070	-0.181508	0.421536	Not diff expressed
Afu1g15080	-0.0172816	0.974141	Not diff expressed
Afu1g15090	-0.111297	0.687816	Not diff expressed
Afu1g15100	-0.281072	0.472392	Not diff expressed
Afu1g15110	-0.00274231	0.995931	Not diff expressed
Afu1g15120	0.223345	0.453357	Not diff expressed
Afu1g15130	-0.179087	0.422531	Not diff expressed
Afu1g15140	0.343057	0.412007	Not diff expressed
Afu1g15150	-0.431642	0.153702	Not diff expressed
Afu1g15160	-0.924608	1.48e-11	Overexpressed
Afu1g15170	0.00168578	0.99791	Not diff expressed
Afu1g15180	-0.564491	0.144278	Not diff expressed
Afu1g15190	0.16934	0.873876	Not diff expressed
Afu1g15200	-0.0711755	0.798107	Not diff expressed
Afu1g15210	-0.131515	0.762884	Not diff expressed
Afu1g15220	-0.13974	0.72798	Not diff expressed
Afu1g15230	-0.0253775	0.96508	Not diff expressed
Afu1g15240	-0.257388	0.26288	Not diff expressed
Afu1g15250	-0.195955	0.408812	Not diff expressed
Afu1g15260	-0.191589	0.436588	Not diff expressed
Afu1g15270	0.606051	0.00154988	Underexpressed
Afu1g15280	-0.272062	0.531368	Not diff expressed
Afu1g15290	0.658698	0.363309	Not diff expressed
Afu1g15300	0.182812	0.730917	Not diff expressed
Afu1g15310	-0.0342264	0.932857	Not diff expressed
Afu1g15330	-0.405163	0.560205	Not diff expressed
Afu1g15340	-0.0706896	0.818227	Not diff expressed
Afu1g15350	-0.302729	0.436629	Not diff expressed
Afu1g15360	0.164195	0.812204	Not diff expressed
Afu1g15370	0.17489	0.572403	Not diff expressed
Afu1g15380	-0.175139	0.639214	Not diff expressed
Afu1g15390	0.553285	0.000676271	Underexpressed
Afu1g15400	0.18913	0.535835	Not diff expressed
Afu1g15410	-0.0834729	0.917286	Not diff expressed
Afu1g15420	0.319781	0.557834	Not diff expressed
Afu1g15430	-0.153082	0.799561	Not diff expressed
Afu1g15440	-0.704655	0.000556311	Overexpressed
Afu1g15450	0.272899	0.456212	Not diff expressed
Afu1g15460	-1.58626	9.48e-22	Overexpressed
Afu1g15470	-0.0818603	0.814971	Not diff expressed
Afu1g15490	-0.875183	0.000588578	Overexpressed
Afu1g15500	0.162848	0.652467	Not diff expressed
Afu1g15510	0.527986	0.0515812	Underexpressed
Afu1g15520	-0.0961829	0.831924	Not diff expressed
Afu1g15530	-0.477128	0.510001	Not diff expressed
Afu1g15540	-0.484846	0.122413	Not diff expressed
Afu1g15550	0.108289	0.735463	Not diff expressed
Afu1g15560	-0.446444	0.102382	Not diff expressed
Afu1g15570	0.0980052	0.786047	Not diff expressed
Afu1g15580	0.18904	0.595199	Not diff expressed
Afu1g15590	0.107565	0.700934	Not diff expressed
Afu1g15610	0.512558	0.0256535	Underexpressed
Afu1g15620	0.226863	0.590426	Not diff expressed
Afu1g15630	0.162892	0.727066	Not diff expressed
Afu1g15640	-0.270989	0.122413	Not diff expressed
Afu1g15650	-0.331568	0.678515	Not diff expressed
Afu1g15660	0.118509	0.909799	Not diff expressed
Afu1g15670	0.489298	0.0169614	Underexpressed
Afu1g15680	-0.322302	0.286041	Not diff expressed
Afu1g15690	-0.645671	0.332977	Not diff expressed
Afu1g15700	0.319636	0.185917	Not diff expressed
Afu1g15710	0.126212	0.730839	Not diff expressed
Afu1g15720	0.38026	0.0297658	Underexpressed
Afu1g15730	-0.0684848	0.899011	Not diff expressed
Afu1g15740	-0.444592	0.349795	Not diff expressed
Afu1g15750	0.178892	0.538675	Not diff expressed
Afu1g15760	0.275955	0.168838	Not diff expressed
Afu1g15770	0.287769	0.323253	Not diff expressed
Afu1g15780	-0.219081	0.518664	Not diff expressed
Afu1g15790	0.350832	0.216267	Not diff expressed
Afu1g15800	0.0580758	0.877509	Not diff expressed
Afu1g15810	-0.232219	0.241013	Not diff expressed
Afu1g15820	-0.897859	0.00120602	Overexpressed
Afu1g15830	-0.276756	0.404524	Not diff expressed
Afu1g15840	-0.105166	0.796757	Not diff expressed
Afu1g15850	-0.140947	0.745646	Not diff expressed
Afu1g15860	0.0121335	0.972711	Not diff expressed
Afu1g15870	0.19052	0.41323	Not diff expressed
Afu1g15880	0.123502	0.652781	Not diff expressed
Afu1g15890	0.0935325	0.777786	Not diff expressed
Afu1g15900	0.271535	0.181958	Not diff expressed
Afu1g15910	0.248352	0.683445	Not diff expressed
Afu1g15920	-0.31981	0.248906	Not diff expressed
Afu1g15930	-0.477824	0.00888186	Overexpressed
Afu1g15940	-0.110129	0.687992	Not diff expressed
Afu1g15950	0.034333	0.949251	Not diff expressed
Afu1g15960	0.387533	0.0228631	Underexpressed
Afu1g15970	-0.616764	0.073469	Overexpressed
Afu1g15980	0.0946897	NA	Not diff expressed
Afu1g15990	-0.162907	0.589321	Not diff expressed
Afu1g16000	-0.178902	0.499313	Not diff expressed
Afu1g16010	0.27561	0.570799	Not diff expressed
Afu1g16020	0.346535	0.40963	Not diff expressed
Afu1g16030	-1.42114	2.68e-26	Overexpressed
Afu1g16040	-0.479952	0.560453	Not diff expressed
Afu1g16050	0.180506	0.447786	Not diff expressed
Afu1g16060	-0.249888	0.351599	Not diff expressed
Afu1g16070	0.134814	0.758852	Not diff expressed
Afu1g16080	-0.0582624	0.950066	Not diff expressed
Afu1g16090	0.175266	0.765997	Not diff expressed
Afu1g16100	0.0084116	0.995601	Not diff expressed
Afu1g16110	-0.0431286	0.944667	Not diff expressed
Afu1g16115	-0.0382593	0.94819	Not diff expressed
Afu1g16120	-0.755908	0.000756674	Overexpressed
Afu1g16130	0.0377366	0.914548	Not diff expressed
Afu1g16140	0.305545	0.748591	Not diff expressed
Afu1g16150	-0.217323	0.381421	Not diff expressed
Afu1g16160	0.0475695	0.90558	Not diff expressed
Afu1g16170	-0.0440745	0.932857	Not diff expressed
Afu1g16190	-1.02308	3.47e-09	Overexpressed
Afu1g16200	0.0388963	0.94681	Not diff expressed
Afu1g16210	0.0206991	0.970795	Not diff expressed
Afu1g16220	-0.442421	0.0181894	Overexpressed
Afu1g16230	0.023818	0.950454	Not diff expressed
Afu1g16240	0.000353818	0.999528	Not diff expressed
Afu1g16250	-0.0642089	0.95776	Not diff expressed
Afu1g16260	-0.0545674	NA	Not diff expressed
Afu1g16270	0.133328	0.752661	Not diff expressed
Afu1g16280	0.083351	0.841689	Not diff expressed
Afu1g16290	0.157505	0.647017	Not diff expressed
Afu1g16300	-0.44979	0.0932228	Overexpressed
Afu1g16310	0.606064	0.023124	Underexpressed
Afu1g16320	0.0222057	0.962413	Not diff expressed
Afu1g16330	0.293279	0.498672	Not diff expressed
Afu1g16340	0.21186	0.311487	Not diff expressed
Afu1g16350	0.321487	0.265476	Not diff expressed
Afu1g16360	0.0085995	NA	Not diff expressed
Afu1g16375	0.268383	0.209743	Not diff expressed
Afu1g16390	0.198427	0.844477	Not diff expressed
Afu1g16400	0.120398	0.856603	Not diff expressed
Afu1g16410	-0.0733719	0.919789	Not diff expressed
Afu1g16420	-0.0186593	0.98609	Not diff expressed
Afu1g16430	0.0237048	0.982973	Not diff expressed
Afu1g16440	0.573527	0.255847	Not diff expressed
Afu1g16450	-2.09038	4.84e-05	Overexpressed
Afu1g16460	0.314345	0.0712044	Underexpressed
Afu1g16470	0.128587	0.658323	Not diff expressed
Afu1g16480	-0.224397	0.482556	Not diff expressed
Afu1g16490	0.14869	0.684175	Not diff expressed
Afu1g16500	0.00667845	0.986465	Not diff expressed
Afu1g16510	-0.137475	0.62084	Not diff expressed
Afu1g16523	0.0425411	0.937	Not diff expressed
Afu1g16540	-0.0811976	0.852714	Not diff expressed
Afu1g16550	0.290431	0.457506	Not diff expressed
Afu1g16553	0.186552	0.585761	Not diff expressed
Afu1g16556	-1.76465	0.000385128	Overexpressed
Afu1g16560	-0.376885	0.584408	Not diff expressed
Afu1g16564	-0.453148	0.261656	Not diff expressed
Afu1g16570	0.145575	0.652238	Not diff expressed
Afu1g16580	0.368937	0.260013	Not diff expressed
Afu1g16590	0.590578	0.0138412	Underexpressed
Afu1g16600	-0.00528327	0.992535	Not diff expressed
Afu1g16610	0.194002	0.507508	Not diff expressed
Afu1g16620	0.283619	0.306877	Not diff expressed
Afu1g16630	0.44068	0.350944	Not diff expressed
Afu1g16635	0.500876	0.0282028	Underexpressed
Afu1g16640	0.644238	0.000401388	Underexpressed
Afu1g16650	-0.107644	0.745354	Not diff expressed
Afu1g16660	0.100236	0.805421	Not diff expressed
Afu1g16670	-0.718689	0.199126	Not diff expressed
Afu1g16680	0.057264	0.850414	Not diff expressed
Afu1g16690	0.0238361	0.974857	Not diff expressed
Afu1g16700	-0.249286	0.390526	Not diff expressed
Afu1g16710	0.0673011	0.922048	Not diff expressed
Afu1g16720	0.146217	0.683472	Not diff expressed
Afu1g16730	-0.0933218	0.822785	Not diff expressed
Afu1g16740	-0.0272423	NA	Not diff expressed
Afu1g16745	0.345565	0.112407	Not diff expressed
Afu1g16750	0.436158	0.0840402	Underexpressed
Afu1g16760	0.428332	0.447786	Not diff expressed
Afu1g16770	-0.108253	0.856793	Not diff expressed
Afu1g16780	0.133366	0.604093	Not diff expressed
Afu1g16790	0.138175	0.586094	Not diff expressed
Afu1g16800	0.114764	0.677159	Not diff expressed
Afu1g16810	-0.932566	0.000101729	Overexpressed
Afu1g16820	0.220195	0.473045	Not diff expressed
Afu1g16830	0.213515	0.51693	Not diff expressed
Afu1g16840	-0.0845167	0.817352	Not diff expressed
Afu1g16850	-0.893985	0.00113086	Overexpressed
Afu1g16860	0.491463	0.555289	Not diff expressed
Afu1g16870	0.0801799	0.916374	Not diff expressed
Afu1g16880	0.307362	0.247849	Not diff expressed
Afu1g16890	-0.196247	0.844856	Not diff expressed
Afu1g16900	-0.0591194	NA	Not diff expressed
Afu1g16910	0.25935	0.792273	Not diff expressed
Afu1g16920	0.0415072	NA	Not diff expressed
Afu1g16930	-0.125801	NA	Not diff expressed
Afu1g16940	1.2621	9.76e-13	Underexpressed
Afu1g16950	0.23419	0.450001	Not diff expressed
Afu1g16960	1.13435	0.00107919	Underexpressed
Afu1g16970	0.261685	0.226606	Not diff expressed
Afu1g16980	1.32143	7.11e-10	Underexpressed
Afu1g16990	0.170543	0.658786	Not diff expressed
Afu1g17000	-0.355854	0.249721	Not diff expressed
Afu1g17010	0.285322	0.684175	Not diff expressed
Afu1g17020	0.160419	0.589883	Not diff expressed
Afu1g17030	0.137738	0.835501	Not diff expressed
Afu1g17040	-0.505991	0.00713969	Overexpressed
Afu1g17050	-0.0627265	0.957571	Not diff expressed
Afu1g17060	-1.56183	0.00466575	Overexpressed
Afu1g17070	0.194541	0.435327	Not diff expressed
Afu1g17080	-0.0524658	0.930128	Not diff expressed
Afu1g17090	-0.290206	0.358327	Not diff expressed
Afu1g17100	0.123265	0.728146	Not diff expressed
Afu1g17110	0.379284	0.048123	Underexpressed
Afu1g17120	-0.132731	0.641579	Not diff expressed
Afu1g17130	0.0602601	0.927087	Not diff expressed
Afu1g17140	-0.228636	0.552007	Not diff expressed
Afu1g17150	-0.143101	0.805814	Not diff expressed
Afu1g17160	-0.200677	NA	Not diff expressed
Afu1g17170	-1.38212	0.00154945	Overexpressed
Afu1g17180	1.17156	0.00724119	Underexpressed
Afu1g17190	1.05106	0.0629895	Underexpressed
Afu1g17200	0.104581	0.82554	Not diff expressed
Afu1g17210	NA	NA	Not diff expressed
Afu1g17220	0.0033251	0.99791	Not diff expressed
Afu1g17230	0.0735668	0.913412	Not diff expressed
Afu1g17240	-0.196492	0.641047	Not diff expressed
Afu1g17250	-0.51374	0.0312345	Overexpressed
Afu1g17260	0.318534	0.499313	Not diff expressed
Afu1g17270	-0.148706	0.837969	Not diff expressed
Afu1g17280	0.771377	0.0163581	Underexpressed
Afu1g17290	-0.305084	0.56222	Not diff expressed
Afu1g17310	0.249025	0.602873	Not diff expressed
Afu1g17320	0.410337	0.550627	Not diff expressed
Afu1g17340	-0.134545	NA	Not diff expressed
Afu1g17350	0.587052	8.4e-05	Underexpressed
Afu1g17360	0.589128	0.000960719	Underexpressed
Afu1g17370	-0.177977	0.86663	Not diff expressed
Afu1g17380	-0.505035	0.467237	Not diff expressed
Afu1g17390	-0.402338	0.323102	Not diff expressed
Afu1g17400	0.186982	0.588006	Not diff expressed
Afu1g17410	-0.402257	0.649196	Not diff expressed
Afu1g17420	0.12061	0.893647	Not diff expressed
Afu1g17430	-0.528843	0.51542	Not diff expressed
Afu1g17440	0.0235698	0.98609	Not diff expressed
Afu1g17460	0.174782	0.687664	Not diff expressed
Afu1g17470	-0.141523	0.838262	Not diff expressed
Afu1g17480	0.20239	0.845145	Not diff expressed
Afu1g17490	0.456325	0.267366	Not diff expressed
Afu1g17500	NA	NA	Not diff expressed
Afu1g17520	0.299708	0.283197	Not diff expressed
Afu1g17530	-0.0361113	0.932857	Not diff expressed
Afu1g17540	0.166415	NA	Not diff expressed
Afu1g17550	-0.0818284	0.870536	Not diff expressed
Afu1g17560	-0.0194369	0.986465	Not diff expressed
Afu1g17570	0.0782678	NA	Not diff expressed
Afu1g17580	-0.0910112	NA	Not diff expressed
Afu1g17590	0.0586664	0.961644	Not diff expressed
Afu1g17600	NA	NA	Not diff expressed
Afu1g17610	0.410806	NA	Not diff expressed
Afu1g17620	0.130567	0.908029	Not diff expressed
Afu1g17630	0.307133	0.735009	Not diff expressed
Afu1g17640	-0.0832473	NA	Not diff expressed
Afu1g17650	-0.239773	NA	Not diff expressed
Afu1g17660	0.361446	0.67462	Not diff expressed
Afu1g17670	0.142385	NA	Not diff expressed
Afu1g17680	0.118693	0.915272	Not diff expressed
Afu1g17690	1.2238	0.0270532	Underexpressed
Afu1g17700	-0.509685	0.34727	Not diff expressed
Afu1g17710	1.09619	0.0120233	Underexpressed
Afu1g17720	NA	NA	Not diff expressed
Afu1g17723	NA	NA	Not diff expressed
Afu1g17725	-0.29267	NA	Not diff expressed
Afu1g17730	-0.158443	0.876358	Not diff expressed
Afu1g17740	-0.100927	0.910377	Not diff expressed
Afu1g17750	0.612956	0.0385475	Underexpressed
Afu2g00090	NA	NA	Not diff expressed
Afu2g00100	0.207858	0.673735	Not diff expressed
Afu2g00110	-0.012048	0.992033	Not diff expressed
Afu2g00120	-0.501837	0.542417	Not diff expressed
Afu2g00130	-0.0877247	NA	Not diff expressed
Afu2g00140	0.0782678	NA	Not diff expressed
Afu2g00150	-0.171439	NA	Not diff expressed
Afu2g00160	-0.0970564	NA	Not diff expressed
Afu2g00170	-0.191602	NA	Not diff expressed
Afu2g00180	-3.27568	1.52e-35	Overexpressed
Afu2g00190	NA	NA	Not diff expressed
Afu2g00200	0.452686	0.584603	Not diff expressed
Afu2g00210	0.668304	0.0429934	Underexpressed
Afu2g00220	0.00732236	0.986465	Not diff expressed
Afu2g00230	0.0612598	0.959266	Not diff expressed
Afu2g00240	-0.0364149	0.976535	Not diff expressed
Afu2g00250	0.00614639	0.996812	Not diff expressed
Afu2g00260	0.173218	0.869371	Not diff expressed
Afu2g00270	-0.506879	NA	Not diff expressed
Afu2g00300	-0.359372	0.471074	Not diff expressed
Afu2g00310	0.270783	0.332471	Not diff expressed
Afu2g00320	0.614691	6.21e-05	Underexpressed
Afu2g00330	-0.192832	0.462941	Not diff expressed
Afu2g00340	-0.503479	0.40013	Not diff expressed
Afu2g00350	-0.605218	0.204713	Not diff expressed
Afu2g00360	-0.0248316	0.950454	Not diff expressed
Afu2g00370	0.0276148	0.944671	Not diff expressed
Afu2g00380	-0.113884	0.913412	Not diff expressed
Afu2g00390	-0.634757	NA	Not diff expressed
Afu2g00400	-0.275865	NA	Not diff expressed
Afu2g00410	-0.437131	0.284567	Not diff expressed
Afu2g00420	0.0687536	0.948242	Not diff expressed
Afu2g00430	-0.00906454	0.995601	Not diff expressed
Afu2g00440	-2.53899	5e-11	Overexpressed
Afu2g00450	1.0783	0.0567798	Underexpressed
Afu2g00460	1.21842	0.0418635	Underexpressed
Afu2g00470	-0.248654	0.803164	Not diff expressed
Afu2g00480	-0.0970564	NA	Not diff expressed
Afu2g00490	-0.160408	NA	Not diff expressed
Afu2g00500	-0.816448	6.13e-07	Overexpressed
Afu2g00510	0.0329223	NA	Not diff expressed
Afu2g00520	0.0929636	0.934601	Not diff expressed
Afu2g00530	1.39279	1.04e-06	Underexpressed
Afu2g00540	1.46937	0.0088849	Underexpressed
Afu2g00550	-0.1121	NA	Not diff expressed
Afu2g00560	-0.357764	NA	Not diff expressed
Afu2g00570	0.0260101	0.967632	Not diff expressed
Afu2g00580	1.66011	0.000384777	Underexpressed
Afu2g00590	2.29431	5.73e-15	Underexpressed
Afu2g00600	0.130579	NA	Not diff expressed
Afu2g00620	0.422048	0.582703	Not diff expressed
Afu2g00625	-1.37121	0.00856257	Overexpressed
Afu2g00630	-3.39004	4.21e-31	Overexpressed
Afu2g00640	-0.12364	0.890799	Not diff expressed
Afu2g00650	-0.156	0.884472	Not diff expressed
Afu2g00656	1.08278	0.0547205	Underexpressed
Afu2g00660	0.460332	0.00565165	Underexpressed
Afu2g00670	0.23719	0.788783	Not diff expressed
Afu2g00680	0.59401	0.198933	Not diff expressed
Afu2g00690	0.989766	0.0816074	Underexpressed
Afu2g00700	0.0262429	NA	Not diff expressed
Afu2g00710	-0.117167	0.914985	Not diff expressed
Afu2g00720	0.14567	0.83799	Not diff expressed
Afu2g00730	-0.0699233	0.870048	Not diff expressed
Afu2g00740	0.635099	0.000838246	Underexpressed
Afu2g00750	1.10386	0.00807554	Underexpressed
Afu2g00760	0.44856	0.461914	Not diff expressed
Afu2g00770	1.34473	7.69e-08	Underexpressed
Afu2g00780	0.575657	0.00933531	Underexpressed
Afu2g00790	-1.32188	4.65e-10	Overexpressed
Afu2g00800	-0.217316	0.802078	Not diff expressed
Afu2g00810	-0.0115102	0.993916	Not diff expressed
Afu2g00820	0.483247	0.535189	Not diff expressed
Afu2g00830	0.26006	0.654952	Not diff expressed
Afu2g00840	0.506984	0.473045	Not diff expressed
Afu2g00850	-0.111454	NA	Not diff expressed
Afu2g00860	-0.655764	0.000960719	Overexpressed
Afu2g00870	-0.148337	0.707553	Not diff expressed
Afu2g00880	-0.439365	0.17678	Not diff expressed
Afu2g00890	-0.246142	0.792273	Not diff expressed
Afu2g00900	NA	NA	Not diff expressed
Afu2g00910	0.373402	0.152256	Not diff expressed
Afu2g00920	0.111624	0.915385	Not diff expressed
Afu2g00930	0.310302	0.727935	Not diff expressed
Afu2g00940	-0.0654627	0.919995	Not diff expressed
Afu2g00960	0.821032	0.000141736	Underexpressed
Afu2g00963	0.941161	0.000557685	Underexpressed
Afu2g00967	0.698543	0.0263071	Underexpressed
Afu2g00970	-0.10223	0.825624	Not diff expressed
Afu2g00980	-0.16709	0.86452	Not diff expressed
Afu2g00990	-0.396921	0.138359	Not diff expressed
Afu2g01000	0.786796	0.000698978	Underexpressed
Afu2g01010	0.0925901	0.798648	Not diff expressed
Afu2g01030	-0.989677	1.39e-07	Overexpressed
Afu2g01040	0.247408	0.25875	Not diff expressed
Afu2g01050	-0.0300504	0.950447	Not diff expressed
Afu2g01060	0.172554	0.436588	Not diff expressed
Afu2g01070	-0.347017	0.180505	Not diff expressed
Afu2g01080	0.167391	0.535054	Not diff expressed
Afu2g01090	0.0613446	0.860131	Not diff expressed
Afu2g01100	-1.14626	9.53e-05	Overexpressed
Afu2g01110	0.379629	0.234358	Not diff expressed
Afu2g01120	0.409724	0.245016	Not diff expressed
Afu2g01130	-0.143657	0.639653	Not diff expressed
Afu2g01140	-0.36622	0.0256313	Overexpressed
Afu2g01150	-0.574313	0.28176	Not diff expressed
Afu2g01160	-0.660939	0.000216186	Overexpressed
Afu2g01170	-0.482952	0.0632551	Overexpressed
Afu2g01180	-0.0783322	0.864105	Not diff expressed
Afu2g01190	-0.348683	0.299935	Not diff expressed
Afu2g01200	-0.214327	0.34569	Not diff expressed
Afu2g01210	-0.0686389	0.822925	Not diff expressed
Afu2g01220	0.0520502	0.874163	Not diff expressed
Afu2g01230	-0.134089	0.820643	Not diff expressed
Afu2g01240	-0.83813	0.0182814	Overexpressed
Afu2g01250	-0.156368	0.735941	Not diff expressed
Afu2g01260	0.200803	0.418984	Not diff expressed
Afu2g01270	-0.672084	0.00149982	Overexpressed
Afu2g01280	0.678671	0.298946	Not diff expressed
Afu2g01290	0.102555	0.778955	Not diff expressed
Afu2g01300	-0.0997059	0.85362	Not diff expressed
Afu2g01310	-0.392288	0.025271	Overexpressed
Afu2g01320	-0.124858	0.76426	Not diff expressed
Afu2g01330	0.124224	0.765997	Not diff expressed
Afu2g01340	-0.124961	0.909799	Not diff expressed
Afu2g01350	0.613201	0.00584836	Underexpressed
Afu2g01360	0.105566	0.82157	Not diff expressed
Afu2g01370	0.553745	0.479209	Not diff expressed
Afu2g01380	0.514791	0.299418	Not diff expressed
Afu2g01390	0.0410998	0.9588	Not diff expressed
Afu2g01400	-0.057159	0.940305	Not diff expressed
Afu2g01405	-0.702399	0.312896	Not diff expressed
Afu2g01410	0.16786	0.781147	Not diff expressed
Afu2g01420	-0.0731342	NA	Not diff expressed
Afu2g01430	0.204531	0.292686	Not diff expressed
Afu2g01440	0.0420252	0.95776	Not diff expressed
Afu2g01450	0.304154	0.203388	Not diff expressed
Afu2g01460	-0.133446	0.64064	Not diff expressed
Afu2g01470	-0.1294	0.905007	Not diff expressed
Afu2g01480	0.231717	0.631281	Not diff expressed
Afu2g01490	0.155623	NA	Not diff expressed
Afu2g01500	0.199659	0.45115	Not diff expressed
Afu2g01510	-0.242198	0.411813	Not diff expressed
Afu2g01520	0.267804	0.247849	Not diff expressed
Afu2g01530	-0.27378	0.241013	Not diff expressed
Afu2g01540	-0.00586605	0.988855	Not diff expressed
Afu2g01550	-0.218372	0.286084	Not diff expressed
Afu2g01570	-0.0151713	0.974857	Not diff expressed
Afu2g01580	-0.0736237	0.919223	Not diff expressed
Afu2g01590	-0.931379	1.84e-05	Overexpressed
Afu2g01600	0.217778	0.570261	Not diff expressed
Afu2g01610	0.205157	0.482556	Not diff expressed
Afu2g01620	1.20515	4.11e-07	Underexpressed
Afu2g01630	0.408641	0.0660841	Underexpressed
Afu2g01640	0.270356	0.146087	Not diff expressed
Afu2g01650	0.185838	0.60094	Not diff expressed
Afu2g01660	0.188472	0.659549	Not diff expressed
Afu2g01670	0.239865	0.327883	Not diff expressed
Afu2g01680	0.0543579	0.962053	Not diff expressed
Afu2g01690	0.0174664	0.982269	Not diff expressed
Afu2g01700	-0.509975	0.000419278	Overexpressed
Afu2g01710	-1.11857	0.00318459	Overexpressed
Afu2g01720	0.689443	0.00163598	Underexpressed
Afu2g01730	-0.479929	0.555257	Not diff expressed
Afu2g01740	-0.169909	0.682084	Not diff expressed
Afu2g01750	0.139121	0.550769	Not diff expressed
Afu2g01760	-0.587216	0.0109039	Overexpressed
Afu2g01770	-0.503871	0.141498	Not diff expressed
Afu2g01780	-0.235522	0.68833	Not diff expressed
Afu2g01790	-0.500596	0.0105474	Overexpressed
Afu2g01800	-0.361747	0.689035	Not diff expressed
Afu2g01810	-0.745844	4.15e-07	Overexpressed
Afu2g01820	0.378195	0.0273882	Underexpressed
Afu2g01830	-0.45135	0.100524	Not diff expressed
Afu2g01840	0.125091	0.757269	Not diff expressed
Afu2g01850	-0.161426	0.494972	Not diff expressed
Afu2g01860	-0.406001	0.146127	Not diff expressed
Afu2g01870	-0.13952	0.758523	Not diff expressed
Afu2g01880	-0.291735	0.341352	Not diff expressed
Afu2g01890	0.32383	0.0659825	Underexpressed
Afu2g01900	0.0884643	0.811489	Not diff expressed
Afu2g01910	0.142481	0.604093	Not diff expressed
Afu2g01920	0.32412	0.112683	Not diff expressed
Afu2g01930	0.188455	0.501326	Not diff expressed
Afu2g01940	-0.129371	0.656528	Not diff expressed
Afu2g01950	-0.0203297	0.981235	Not diff expressed
Afu2g01960	-0.165052	0.835344	Not diff expressed
Afu2g01970	0.123937	0.888698	Not diff expressed
Afu2g01980	0.447994	0.174039	Not diff expressed
Afu2g01990	-0.32988	0.247849	Not diff expressed
Afu2g02000	-0.373886	0.0278536	Overexpressed
Afu2g02010	-0.0762775	0.873035	Not diff expressed
Afu2g02020	-0.881028	0.0328631	Overexpressed
Afu2g02030	-0.233618	0.744097	Not diff expressed
Afu2g02040	-0.35176	0.66019	Not diff expressed
Afu2g02050	0.1472	0.558421	Not diff expressed
Afu2g02060	-0.0884583	0.786647	Not diff expressed
Afu2g02070	0.0367469	0.916583	Not diff expressed
Afu2g02080	-0.205864	0.69628	Not diff expressed
Afu2g02090	-0.114799	0.820991	Not diff expressed
Afu2g02100	0.179934	0.544959	Not diff expressed
Afu2g02110	-0.0169716	0.978898	Not diff expressed
Afu2g02120	-0.132977	0.67176	Not diff expressed
Afu2g02130	0.378132	0.0170139	Underexpressed
Afu2g02140	-0.153443	0.647531	Not diff expressed
Afu2g02150	0.194546	0.653929	Not diff expressed
Afu2g02160	-0.0357929	0.922562	Not diff expressed
Afu2g02165	0.273601	0.26723	Not diff expressed
Afu2g02170	0.0117514	0.976873	Not diff expressed
Afu2g02180	-0.337228	0.238292	Not diff expressed
Afu2g02190	0.356493	0.48784	Not diff expressed
Afu2g02210	0.24945	0.687839	Not diff expressed
Afu2g02220	0.401791	0.00828271	Underexpressed
Afu2g02230	-0.0277885	0.948353	Not diff expressed
Afu2g02240	-0.0230917	0.956497	Not diff expressed
Afu2g02250	0.312626	0.462065	Not diff expressed
Afu2g02260	0.431672	0.555289	Not diff expressed
Afu2g02270	-0.26724	0.435128	Not diff expressed
Afu2g02275	0.0147572	0.971573	Not diff expressed
Afu2g02280	0.272484	0.408812	Not diff expressed
Afu2g02290	0.270133	0.518714	Not diff expressed
Afu2g02300	-0.197095	0.364682	Not diff expressed
Afu2g02310	-0.951582	0.00583029	Overexpressed
Afu2g02320	0.580467	0.0506064	Underexpressed
Afu2g02330	NA	NA	Not diff expressed
Afu2g02340	0.296354	0.234756	Not diff expressed
Afu2g02350	0.478485	0.157139	Not diff expressed
Afu2g02360	-0.0493361	0.879113	Not diff expressed
Afu2g02370	-0.0896969	NA	Not diff expressed
Afu2g02380	0.0234399	0.955418	Not diff expressed
Afu2g02390	0.421745	0.36399	Not diff expressed
Afu2g02400	0.208325	0.541634	Not diff expressed
Afu2g02410	-0.0838765	NA	Not diff expressed
Afu2g02420	-0.141795	0.549736	Not diff expressed
Afu2g02430	-0.642078	0.000319234	Overexpressed
Afu2g02440	-0.498532	0.00705038	Overexpressed
Afu2g02450	-0.0457879	0.908421	Not diff expressed
Afu2g02460	-0.675717	0.315729	Not diff expressed
Afu2g02470	-0.841004	4.54e-11	Overexpressed
Afu2g02480	-0.55843	0.038841	Overexpressed
Afu2g02485	-1.26593	0.0230844	Overexpressed
Afu2g02490	0.483682	0.307163	Not diff expressed
Afu2g02500	-0.593959	0.10242	Not diff expressed
Afu2g02510	0.252355	0.320071	Not diff expressed
Afu2g02520	0.217161	0.297921	Not diff expressed
Afu2g02530	-0.613327	2.77e-05	Overexpressed
Afu2g02540	0.255496	0.205665	Not diff expressed
Afu2g02550	-0.0413827	0.898199	Not diff expressed
Afu2g02560	-0.0253131	0.9382	Not diff expressed
Afu2g02570	0.216901	0.480324	Not diff expressed
Afu2g02580	0.0842009	0.804564	Not diff expressed
Afu2g02590	-0.0810629	0.772867	Not diff expressed
Afu2g02600	0.224346	0.634224	Not diff expressed
Afu2g02610	-0.091377	0.737029	Not diff expressed
Afu2g02620	-0.0419814	0.919995	Not diff expressed
Afu2g02630	-0.135796	0.649407	Not diff expressed
Afu2g02640	0.132278	0.843687	Not diff expressed
Afu2g02650	-0.570919	0.418634	Not diff expressed
Afu2g02660	-0.0274237	0.959721	Not diff expressed
Afu2g02670	-0.209938	0.518714	Not diff expressed
Afu2g02680	-0.0710363	0.833685	Not diff expressed
Afu2g02690	0.120537	0.663357	Not diff expressed
Afu2g02700	-0.234117	0.565934	Not diff expressed
Afu2g02710	0.0936989	0.854457	Not diff expressed
Afu2g02720	0.040474	0.974141	Not diff expressed
Afu2g02730	-0.553773	0.0019517	Overexpressed
Afu2g02740	-0.237431	0.814971	Not diff expressed
Afu2g02750	0.297779	0.203634	Not diff expressed
Afu2g02760	-0.276103	0.160868	Not diff expressed
Afu2g02770	-0.117151	0.714498	Not diff expressed
Afu2g02780	0.071858	0.789478	Not diff expressed
Afu2g02810	0.0193763	0.96508	Not diff expressed
Afu2g02820	-0.157687	0.5805	Not diff expressed
Afu2g02830	0.280465	0.227088	Not diff expressed
Afu2g02840	-0.356062	0.0535107	Overexpressed
Afu2g02850	0.157552	0.478675	Not diff expressed
Afu2g02860	-0.449202	0.015657	Overexpressed
Afu2g02870	0.205101	0.749611	Not diff expressed
Afu2g02880	0.233471	0.464324	Not diff expressed
Afu2g02890	0.0549017	0.87134	Not diff expressed
Afu2g02910	0.122307	0.805032	Not diff expressed
Afu2g02920	0.320383	0.164432	Not diff expressed
Afu2g02930	0.17212	0.565934	Not diff expressed
Afu2g02940	-0.33444	0.517109	Not diff expressed
Afu2g02950	0.503045	0.0598847	Underexpressed
Afu2g02960	0.162396	0.563949	Not diff expressed
Afu2g02970	-0.164387	0.677159	Not diff expressed
Afu2g02980	-0.215921	0.372594	Not diff expressed
Afu2g02990	-0.106918	0.725029	Not diff expressed
Afu2g03000	-0.230337	0.413055	Not diff expressed
Afu2g03010	-0.259011	0.31823	Not diff expressed
Afu2g03020	-0.931414	1.56e-11	Overexpressed
Afu2g03030	0.152178	0.496434	Not diff expressed
Afu2g03040	0.0500075	0.919995	Not diff expressed
Afu2g03050	-1.65021	4.37e-28	Overexpressed
Afu2g03060	0.825715	1.68e-07	Underexpressed
Afu2g03070	0.265447	0.37078	Not diff expressed
Afu2g03080	-0.273622	0.304035	Not diff expressed
Afu2g03090	-1.01735	1.47e-14	Overexpressed
Afu2g03100	-0.0268101	0.949785	Not diff expressed
Afu2g03110	-0.185171	0.42075	Not diff expressed
Afu2g03120	-1.41706	1.4e-28	Overexpressed
Afu2g03130	-0.105003	0.922048	Not diff expressed
Afu2g03140	0.442903	0.0259447	Underexpressed
Afu2g03150	-0.0658826	0.867132	Not diff expressed
Afu2g03155	0.0866664	0.854916	Not diff expressed
Afu2g03160	0.258142	0.517267	Not diff expressed
Afu2g03170	0.0772439	0.822759	Not diff expressed
Afu2g03180	0.333669	0.508888	Not diff expressed
Afu2g03190	-1.25552	0.000176128	Overexpressed
Afu2g03200	-0.309409	0.28986	Not diff expressed
Afu2g03210	0.369356	0.0765563	Underexpressed
Afu2g03220	0.129069	0.649196	Not diff expressed
Afu2g03230	0.262563	0.326648	Not diff expressed
Afu2g03240	-1.26248	0.0323535	Overexpressed
Afu2g03250	NA	NA	Not diff expressed
Afu2g03260	0.0841267	0.81453	Not diff expressed
Afu2g03270	0.000389211	0.999528	Not diff expressed
Afu2g03280	-0.0401555	0.918056	Not diff expressed
Afu2g03290	0.0563892	0.845174	Not diff expressed
Afu2g03300	-0.407867	0.0638771	Overexpressed
Afu2g03310	-0.0832102	0.77228	Not diff expressed
Afu2g03320	0.136399	0.558421	Not diff expressed
Afu2g03330	-0.416539	0.0433818	Overexpressed
Afu2g03340	0.414387	0.177467	Not diff expressed
Afu2g03350	0.14867	0.609943	Not diff expressed
Afu2g03360	-0.057262	0.852714	Not diff expressed
Afu2g03370	0.104336	0.804483	Not diff expressed
Afu2g03380	0.138726	0.751474	Not diff expressed
Afu2g03390	0.0977661	0.752696	Not diff expressed
Afu2g03400	-0.0660947	0.832153	Not diff expressed
Afu2g03410	0.309517	0.137424	Not diff expressed
Afu2g03420	0.250478	0.351142	Not diff expressed
Afu2g03430	0.0443587	0.941382	Not diff expressed
Afu2g03440	0.0283888	0.95776	Not diff expressed
Afu2g03450	-0.275357	0.211756	Not diff expressed
Afu2g03460	0.00102299	0.99791	Not diff expressed
Afu2g03470	0.00802453	0.987498	Not diff expressed
Afu2g03480	0.232156	0.272165	Not diff expressed
Afu2g03490	-0.026947	0.94681	Not diff expressed
Afu2g03500	-0.175487	0.680248	Not diff expressed
Afu2g03510	0.738739	0.0328631	Underexpressed
Afu2g03520	0.370569	0.210449	Not diff expressed
Afu2g03540	0.332256	0.211112	Not diff expressed
Afu2g03560	0.244889	0.192548	Not diff expressed
Afu2g03570	-0.0115271	0.985117	Not diff expressed
Afu2g03580	0.0821601	0.797182	Not diff expressed
Afu2g03590	-0.0352906	0.948888	Not diff expressed
Afu2g03600	-0.349486	0.180429	Not diff expressed
Afu2g03610	0.541501	0.0268386	Underexpressed
Afu2g03620	0.265297	0.788456	Not diff expressed
Afu2g03630	0.0924287	0.768879	Not diff expressed
Afu2g03640	0.0721883	0.815651	Not diff expressed
Afu2g03650	-0.177849	0.447786	Not diff expressed
Afu2g03670	-0.737876	0.212107	Not diff expressed
Afu2g03680	-0.138	0.601922	Not diff expressed
Afu2g03690	0.667673	0.257862	Not diff expressed
Afu2g03700	0.815814	6.37e-09	Underexpressed
Afu2g03710	0.0399711	0.908421	Not diff expressed
Afu2g03720	-0.087285	0.729808	Not diff expressed
Afu2g03730	0.468029	0.12139	Not diff expressed
Afu2g03740	-0.0887353	0.86663	Not diff expressed
Afu2g03750	0.191789	0.609793	Not diff expressed
Afu2g03760	0.39349	0.0565434	Underexpressed
[truncated: 7,785 more rows]

## Sheet: weta gmm
Table S1. Differential gene expression of all strains.
Gene	log2 fold change	adjusted p-value	differential expression
Afu1g00100	0.0539168	NA	Not diff expressed
Afu1g00110	1.6116	2.26e-05	Underexpressed
Afu1g00120	0.315367	0.434203	Not diff expressed
Afu1g00130	0.388145	NA	Not diff expressed
Afu1g00140	-0.0655698	NA	Not diff expressed
Afu1g00150	1.16816	1.94e-07	Underexpressed
Afu1g00160	-0.0549126	NA	Not diff expressed
Afu1g00170	-0.239013	NA	Not diff expressed
Afu1g00180	0.032439	NA	Not diff expressed
Afu1g00200	0.126554	NA	Not diff expressed
Afu1g00210	0.617335	0.00419746	Underexpressed
Afu1g00220	-0.0247137	0.922247	Not diff expressed
Afu1g00230	0.0434474	0.860996	Not diff expressed
Afu1g00240	0.432756	0.481281	Not diff expressed
Afu1g00250	0.716374	0.117366	Not diff expressed
Afu1g00270	0.274613	0.670088	Not diff expressed
Afu1g00280	0.439419	NA	Not diff expressed
Afu1g00290	0.345634	0.589899	Not diff expressed
Afu1g00300	0.0385788	NA	Not diff expressed
Afu1g00310	0.156295	NA	Not diff expressed
Afu1g00320	NA	NA	Not diff expressed
Afu1g00330	NA	NA	Not diff expressed
Afu1g00340	NA	NA	Not diff expressed
Afu1g00350	0.278032	NA	Not diff expressed
Afu1g00390	0.887344	0.00354944	Underexpressed
Afu1g00400	0.263565	NA	Not diff expressed
Afu1g00410	0.0436473	NA	Not diff expressed
Afu1g00420	0.160438	0.834225	Not diff expressed
Afu1g00440	0.110454	0.866353	Not diff expressed
Afu1g00450	0.475172	NA	Not diff expressed
Afu1g00460	0.498043	0.324515	Not diff expressed
Afu1g00470	0.206641	0.628336	Not diff expressed
Afu1g00480	-0.0724672	NA	Not diff expressed
Afu1g00490	-0.00969227	NA	Not diff expressed
Afu1g00500	-0.135878	0.598794	Not diff expressed
Afu1g00510	-0.112568	0.656777	Not diff expressed
Afu1g00520	0.122066	0.65121	Not diff expressed
Afu1g00530	-0.107115	0.682866	Not diff expressed
Afu1g00540	0.457474	0.0280426	Underexpressed
Afu1g00550	0.713032	0.00268331	Underexpressed
Afu1g00560	0.128344	0.559542	Not diff expressed
Afu1g00570	0.0563265	0.902636	Not diff expressed
Afu1g00580	0.0135372	0.979003	Not diff expressed
Afu1g00590	-0.320523	0.633699	Not diff expressed
Afu1g00610	0.459195	0.276926	Not diff expressed
Afu1g00620	0.20085	0.785582	Not diff expressed
Afu1g00630	0.696484	0.133789	Not diff expressed
Afu1g00640	0.396437	0.393044	Not diff expressed
Afu1g00650	0.655578	0.227683	Not diff expressed
Afu1g00660	-0.61365	NA	Not diff expressed
Afu1g00670	-0.191193	NA	Not diff expressed
Afu1g00680	-0.201054	NA	Not diff expressed
Afu1g00690	NA	NA	Not diff expressed
Afu1g00700	0.37925	0.175199	Not diff expressed
Afu1g00710	0.163783	NA	Not diff expressed
Afu1g00720	0.231797	NA	Not diff expressed
Afu1g00730	0.127803	NA	Not diff expressed
Afu1g00740	-0.0690158	NA	Not diff expressed
Afu1g00750	-0.170161	0.374839	Not diff expressed
Afu1g00760	-1.06861	9.56e-18	Overexpressed
Afu1g00770	0.0605984	0.940969	Not diff expressed
Afu1g00780	-0.0243614	NA	Not diff expressed
Afu1g00790	0.252926	0.549558	Not diff expressed
Afu1g00800	-0.426004	0.466263	Not diff expressed
Afu1g00810	-0.0629148	NA	Not diff expressed
Afu1g00820	0.273274	NA	Not diff expressed
Afu1g00830	-0.293115	0.616039	Not diff expressed
Afu1g00840	0.00968761	0.979435	Not diff expressed
Afu1g00850	0.318851	0.444496	Not diff expressed
Afu1g00880	0.0735141	0.792859	Not diff expressed
Afu1g00890	0.0238291	0.980415	Not diff expressed
Afu1g00910	0.661783	8.97e-05	Underexpressed
Afu1g00920	0.343039	0.0130039	Underexpressed
Afu1g00930	0.543037	3.69e-05	Underexpressed
Afu1g00940	-0.37967	0.121685	Not diff expressed
Afu1g00950	0.226665	0.638092	Not diff expressed
Afu1g00960	-0.0221123	0.956352	Not diff expressed
Afu1g00970	-1.33012	0.000304234	Overexpressed
Afu1g00980	-0.546181	0.339893	Not diff expressed
Afu1g00990	-0.376604	0.272304	Not diff expressed
Afu1g01000	-0.634776	0.12511	Not diff expressed
Afu1g01010	-0.0231449	0.98208	Not diff expressed
Afu1g01020	0.22285	0.546134	Not diff expressed
Afu1g01030	0.0704767	0.780791	Not diff expressed
Afu1g01040	-0.0292778	0.951864	Not diff expressed
Afu1g01050	0.366237	0.0854502	Underexpressed
Afu1g01070	-0.018895	NA	Not diff expressed
Afu1g01080	0.0560051	NA	Not diff expressed
Afu1g01090	-0.0765252	0.923717	Not diff expressed
Afu1g01100	-0.0480952	0.938734	Not diff expressed
Afu1g01110	-0.04347	NA	Not diff expressed
Afu1g01120	0.777245	0.13296	Not diff expressed
Afu1g01130	0.229448	0.722827	Not diff expressed
Afu1g01140	-0.0651459	0.910992	Not diff expressed
Afu1g01160	-0.15529	0.834437	Not diff expressed
Afu1g01170	NA	NA	Not diff expressed
Afu1g01175	-0.654946	0.198877	Not diff expressed
Afu1g01180	-0.182849	0.797625	Not diff expressed
Afu1g01190	-0.200024	NA	Not diff expressed
Afu1g01200	NA	NA	Not diff expressed
Afu1g01210	0.157456	NA	Not diff expressed
Afu1g01220	0.269911	NA	Not diff expressed
Afu1g01230	-0.283224	0.66219	Not diff expressed
Afu1g01240	0.34921	0.095603	Underexpressed
Afu1g01250	-0.0570457	0.943589	Not diff expressed
Afu1g01260	0.154786	0.83524	Not diff expressed
Afu1g01265	-0.20551	NA	Not diff expressed
Afu1g01270	0.00751656	0.993727	Not diff expressed
Afu1g01280	0.00941574	NA	Not diff expressed
Afu1g01290	NA	NA	Not diff expressed
Afu1g01300	-0.419511	0.497832	Not diff expressed
Afu1g01310	NA	NA	Not diff expressed
Afu1g01320	-0.04347	NA	Not diff expressed
Afu1g01330	-0.474581	0.109832	Not diff expressed
Afu1g01340	-0.109237	0.804104	Not diff expressed
Afu1g01350	-0.311883	0.276926	Not diff expressed
Afu1g01360	-0.320679	0.171254	Not diff expressed
Afu1g01370	-0.298615	0.349564	Not diff expressed
Afu1g01380	-0.397954	0.014032	Overexpressed
Afu1g01390	-0.224038	0.753966	Not diff expressed
Afu1g01400	0.45818	0.146306	Not diff expressed
Afu1g01410	0.416162	0.15624	Not diff expressed
Afu1g01420	0.0257236	NA	Not diff expressed
Afu1g01430	-0.309319	0.227031	Not diff expressed
Afu1g01440	-0.272038	0.686475	Not diff expressed
Afu1g01450	-0.533704	0.0720861	Overexpressed
Afu1g01460	0.121426	0.867683	Not diff expressed
Afu1g01480	-0.121518	NA	Not diff expressed
Afu1g01490	-0.294255	0.343942	Not diff expressed
Afu1g01500	-0.158153	0.828355	Not diff expressed
Afu1g01520	-0.00527061	NA	Not diff expressed
Afu1g01530	0.331971	0.473801	Not diff expressed
Afu1g01540	0.0679232	0.929957	Not diff expressed
Afu1g01550	0.433384	0.229381	Not diff expressed
Afu1g01560	0.317734	0.321138	Not diff expressed
Afu1g01570	0.162451	0.754904	Not diff expressed
Afu1g01580	NA	NA	Not diff expressed
Afu1g01590	0.159109	0.603601	Not diff expressed
Afu1g01600	-0.0103976	0.975152	Not diff expressed
Afu1g01610	0.720423	0.0107054	Underexpressed
Afu1g01620	0.00651034	0.992437	Not diff expressed
Afu1g01630	-0.162455	0.709475	Not diff expressed
Afu1g01640	-0.50563	0.0138905	Overexpressed
Afu1g01650	-0.0797738	0.911889	Not diff expressed
Afu1g01660	-1.21557	0.00461329	Overexpressed
Afu1g01670	-1.36374	0.002447	Overexpressed
Afu1g01680	-0.377026	0.0201845	Overexpressed
Afu1g01690	0.38509	0.155854	Not diff expressed
Afu1g01700	0.460374	0.0804466	Underexpressed
Afu1g01710	0.201628	NA	Not diff expressed
Afu1g01720	0.00479241	0.987556	Not diff expressed
Afu1g01730	-0.193281	0.335133	Not diff expressed
Afu1g01740	-0.234826	0.169849	Not diff expressed
Afu1g01750	0.0410427	0.904359	Not diff expressed
Afu1g01760	-0.294041	0.0653974	Overexpressed
Afu1g01770	0.109433	0.832238	Not diff expressed
Afu1g01780	-0.18654	0.801193	Not diff expressed
Afu1g01790	0.117609	0.754785	Not diff expressed
Afu1g01812	-0.476785	0.25482	Not diff expressed
Afu1g01820	NA	NA	Not diff expressed
Afu1g01830	-0.538869	0.0969377	Overexpressed
Afu1g01850	-0.229592	0.549918	Not diff expressed
Afu1g01860	-0.378829	0.0638235	Overexpressed
Afu1g01870	-0.220075	0.237846	Not diff expressed
Afu1g01890	0.713774	0.0411795	Underexpressed
Afu1g01900	-0.50191	0.104996	Not diff expressed
Afu1g01910	-0.115371	0.714917	Not diff expressed
Afu1g01920	0.288432	0.17997	Not diff expressed
Afu1g01930	-0.0378923	0.953314	Not diff expressed
Afu1g01940	0.0943231	0.77731	Not diff expressed
Afu1g01950	0.0589649	0.885048	Not diff expressed
Afu1g01960	-0.256791	0.639559	Not diff expressed
Afu1g01970	-0.270887	0.228715	Not diff expressed
Afu1g01980	0.00373832	0.997226	Not diff expressed
Afu1g01990	-0.286708	0.476338	Not diff expressed
Afu1g02000	0.00158061	0.998307	Not diff expressed
Afu1g02010	0.00835072	0.97814	Not diff expressed
Afu1g02020	0.0913293	0.734978	Not diff expressed
Afu1g02030	-0.24773	0.0849537	Overexpressed
Afu1g02040	-0.130615	0.559401	Not diff expressed
Afu1g02050	0.0237825	0.924463	Not diff expressed
Afu1g02060	-0.141741	0.852288	Not diff expressed
Afu1g02070	-0.528961	0.00305356	Overexpressed
Afu1g02080	-0.362199	0.0849537	Overexpressed
Afu1g02090	-0.409426	0.0189194	Overexpressed
Afu1g02100	-0.298796	0.332874	Not diff expressed
Afu1g02110	0.213477	0.159526	Not diff expressed
Afu1g02120	0.424837	0.0367621	Underexpressed
Afu1g02130	-0.376397	0.104814	Not diff expressed
Afu1g02140	-0.00816823	0.985893	Not diff expressed
Afu1g02150	-0.097854	0.607344	Not diff expressed
Afu1g02160	0.174944	0.655804	Not diff expressed
Afu1g02170	-0.119157	0.547108	Not diff expressed
Afu1g02180	0.518978	0.00147229	Underexpressed
Afu1g02190	-0.076225	0.750981	Not diff expressed
Afu1g02200	0.582841	0.00262215	Underexpressed
Afu1g02210	-0.327038	0.145308	Not diff expressed
Afu1g02220	-0.267042	NA	Not diff expressed
Afu1g02230	-0.0314408	0.9716	Not diff expressed
Afu1g02240	-0.00969227	NA	Not diff expressed
Afu1g02250	-0.0564145	NA	Not diff expressed
Afu1g02255	0.146462	NA	Not diff expressed
Afu1g02260	0.00295192	NA	Not diff expressed
Afu1g02270	-0.126631	0.515379	Not diff expressed
Afu1g02280	0.32928	0.186922	Not diff expressed
Afu1g02290	-0.10377	0.800156	Not diff expressed
Afu1g02300	-0.418104	NA	Not diff expressed
Afu1g02310	0.264686	NA	Not diff expressed
Afu1g02320	0.365037	0.569417	Not diff expressed
Afu1g02330	-0.0162159	0.960878	Not diff expressed
Afu1g02340	0.06697	0.843783	Not diff expressed
Afu1g02350	-0.361331	0.186128	Not diff expressed
Afu1g02360	0.068248	0.832589	Not diff expressed
Afu1g02370	-0.448049	0.277737	Not diff expressed
Afu1g02380	-0.251962	0.675001	Not diff expressed
Afu1g02390	-0.41252	0.133162	Not diff expressed
Afu1g02400	0.413336	0.0110749	Underexpressed
Afu1g02410	-0.102536	0.625546	Not diff expressed
Afu1g02420	0.0402556	0.888942	Not diff expressed
Afu1g02430	-0.106767	0.601112	Not diff expressed
Afu1g02440	0.172815	0.638091	Not diff expressed
Afu1g02450	0.210601	0.42491	Not diff expressed
Afu1g02460	0.104042	0.674544	Not diff expressed
Afu1g02480	0.270588	0.360751	Not diff expressed
Afu1g02490	-0.0264437	0.931345	Not diff expressed
Afu1g02500	-0.164385	0.485145	Not diff expressed
Afu1g02510	0.310972	0.0433179	Underexpressed
Afu1g02520	0.0886812	NA	Not diff expressed
Afu1g02530	0.121136	0.721913	Not diff expressed
Afu1g02540	-0.0799604	0.752379	Not diff expressed
Afu1g02550	-0.261608	0.0507229	Overexpressed
Afu1g02560	0.0949649	0.802794	Not diff expressed
Afu1g02570	-0.070092	0.809637	Not diff expressed
Afu1g02580	-0.462689	0.0655703	Overexpressed
Afu1g02590	0.202965	0.4432	Not diff expressed
Afu1g02600	-0.0816133	0.731024	Not diff expressed
Afu1g02610	-0.192888	0.585703	Not diff expressed
Afu1g02620	-0.61574	0.00530189	Overexpressed
Afu1g02630	-0.124814	0.652959	Not diff expressed
Afu1g02640	0.334322	0.141092	Not diff expressed
Afu1g02650	0.13426	NA	Not diff expressed
Afu1g02660	-0.0967712	0.902027	Not diff expressed
Afu1g02670	-0.246072	0.11128	Not diff expressed
Afu1g02680	-0.0595668	0.844459	Not diff expressed
Afu1g02700	0.491165	0.0388984	Underexpressed
Afu1g02710	0.052255	0.867579	Not diff expressed
Afu1g02720	-0.116319	0.742393	Not diff expressed
Afu1g02730	-0.783887	0.002529	Overexpressed
Afu1g02740	-0.04347	NA	Not diff expressed
Afu1g02750	-0.37834	NA	Not diff expressed
Afu1g02760	0.357883	0.0517135	Underexpressed
Afu1g02770	-0.178479	0.740751	Not diff expressed
Afu1g02780	-0.210666	0.685601	Not diff expressed
Afu1g02800	-0.0225905	0.945986	Not diff expressed
Afu1g02810	0.197346	0.508442	Not diff expressed
Afu1g02820	0.582265	9.95e-05	Underexpressed
Afu1g02830	-0.0441295	0.848524	Not diff expressed
Afu1g02840	0.110666	0.60657	Not diff expressed
Afu1g02850	-0.0841578	0.746011	Not diff expressed
Afu1g02860	-0.309305	0.632047	Not diff expressed
Afu1g02870	0.154498	0.389174	Not diff expressed
Afu1g02880	0.498078	0.0105215	Underexpressed
Afu1g02890	0.0584218	0.850362	Not diff expressed
Afu1g02900	0.00188082	0.996587	Not diff expressed
Afu1g02910	0.177869	0.340329	Not diff expressed
Afu1g02920	0.0671681	0.820126	Not diff expressed
Afu1g02930	-0.12167	0.622603	Not diff expressed
Afu1g02940	-0.150621	0.620173	Not diff expressed
Afu1g02950	0.481537	0.000673734	Underexpressed
Afu1g02960	0.49873	0.0239231	Underexpressed
Afu1g02970	0.407479	0.0720096	Underexpressed
Afu1g02980	-0.0404964	0.868001	Not diff expressed
Afu1g02985	0.096691	0.730792	Not diff expressed
Afu1g02990	0.123231	0.50121	Not diff expressed
Afu1g03000	-0.000573657	0.999195	Not diff expressed
Afu1g03010	0.185428	0.359711	Not diff expressed
Afu1g03020	-0.39342	0.0433573	Overexpressed
Afu1g03030	0.680879	5.26e-08	Underexpressed
Afu1g03035	-0.106165	0.757444	Not diff expressed
Afu1g03040	0.111136	0.692813	Not diff expressed
Afu1g03050	0.0440921	0.872303	Not diff expressed
Afu1g03060	-0.164728	0.319318	Not diff expressed
Afu1g03070	-0.153559	0.496987	Not diff expressed
Afu1g03080	-0.146173	0.622278	Not diff expressed
Afu1g03090	-0.494445	0.0018889	Overexpressed
Afu1g03100	-0.501757	0.000410215	Overexpressed
Afu1g03110	-0.245428	0.123932	Not diff expressed
Afu1g03120	-0.117851	0.663581	Not diff expressed
Afu1g03130	0.00995477	0.979003	Not diff expressed
Afu1g03140	0.371238	0.03151	Underexpressed
Afu1g03150	-0.321878	0.0275583	Overexpressed
Afu1g03160	0.745146	0.000266295	Underexpressed
Afu1g03170	-0.366128	0.131859	Not diff expressed
Afu1g03180	-0.118065	0.818258	Not diff expressed
Afu1g03190	0.56447	NA	Not diff expressed
Afu1g03200	0.0512959	0.932996	Not diff expressed
Afu1g03210	0.454256	0.180646	Not diff expressed
Afu1g03220	0.0508172	NA	Not diff expressed
Afu1g03230	-0.0333314	NA	Not diff expressed
Afu1g03240	NA	NA	Not diff expressed
Afu1g03250	NA	NA	Not diff expressed
Afu1g03260	-0.0564145	NA	Not diff expressed
Afu1g03270	0.0443133	NA	Not diff expressed
Afu1g03280	-0.408278	0.512715	Not diff expressed
Afu1g03290	0.128267	0.867683	Not diff expressed
Afu1g03300	-0.2502	0.71657	Not diff expressed
Afu1g03310	0.130637	NA	Not diff expressed
Afu1g03320	-1.0662	0.018548	Overexpressed
Afu1g03352	1.05167	0.020025	Underexpressed
Afu1g03360	0.590674	0.272304	Not diff expressed
Afu1g03370	0.720474	1.91e-07	Underexpressed
Afu1g03380	0.283954	0.0328967	Underexpressed
Afu1g03390	-0.414694	0.000621154	Overexpressed
Afu1g03400	-0.138503	0.410627	Not diff expressed
Afu1g03410	0.117703	0.667025	Not diff expressed
Afu1g03420	-0.136358	0.578079	Not diff expressed
Afu1g03430	0.196656	0.424092	Not diff expressed
Afu1g03440	-0.0390432	0.902027	Not diff expressed
Afu1g03450	0.0123181	0.969043	Not diff expressed
Afu1g03460	-0.0314538	0.915806	Not diff expressed
Afu1g03470	-0.0972619	NA	Not diff expressed
Afu1g03480	-0.0809721	NA	Not diff expressed
Afu1g03490	-0.0336575	0.907872	Not diff expressed
Afu1g03500	0.0897438	0.672647	Not diff expressed
Afu1g03510	-0.48115	0.000801152	Overexpressed
Afu1g03520	0.166135	0.827189	Not diff expressed
Afu1g03530	0.0748675	0.832545	Not diff expressed
Afu1g03540	0.315115	0.0805855	Underexpressed
Afu1g03550	0.096794	0.68123	Not diff expressed
Afu1g03560	0.0763909	0.795073	Not diff expressed
Afu1g03570	-0.42929	0.269282	Not diff expressed
Afu1g03580	0.0303464	0.965466	Not diff expressed
Afu1g03590	0.234298	0.209721	Not diff expressed
Afu1g03600	0.0326647	0.957394	Not diff expressed
Afu1g03610	-0.177402	0.674544	Not diff expressed
Afu1g03620	-0.110022	0.795227	Not diff expressed
Afu1g03630	-0.464641	0.000537197	Overexpressed
Afu1g03640	-0.0912729	0.822573	Not diff expressed
Afu1g03650	-0.107472	0.658206	Not diff expressed
Afu1g03660	-0.242944	0.19656	Not diff expressed
Afu1g03670	-0.00527061	NA	Not diff expressed
Afu1g03680	-0.103417	0.688328	Not diff expressed
Afu1g03690	0.00743561	0.989492	Not diff expressed
Afu1g03700	0.274811	0.354328	Not diff expressed
Afu1g03710	-0.173824	0.343114	Not diff expressed
Afu1g03720	-0.0662752	0.829422	Not diff expressed
Afu1g03730	0.242101	0.353245	Not diff expressed
Afu1g03740	0.114652	0.519143	Not diff expressed
Afu1g03750	0.214198	0.346355	Not diff expressed
Afu1g03760	0.206826	0.19279	Not diff expressed
Afu1g03775	0.33128	0.200957	Not diff expressed
Afu1g03790	-0.167142	0.387943	Not diff expressed
Afu1g03800	0.0807251	0.796098	Not diff expressed
Afu1g03810	0.00447562	0.990013	Not diff expressed
Afu1g03820	0.254551	0.42736	Not diff expressed
Afu1g03830	0.228121	0.301429	Not diff expressed
Afu1g03840	0.13006	0.476923	Not diff expressed
Afu1g03860	0.0690544	0.84887	Not diff expressed
Afu1g03870	0.169105	0.585703	Not diff expressed
Afu1g03880	0.160055	0.434324	Not diff expressed
Afu1g03890	-0.162478	0.378807	Not diff expressed
Afu1g03910	0.226844	0.258926	Not diff expressed
Afu1g03920	0.0225384	0.942102	Not diff expressed
Afu1g03930	0.161453	0.510316	Not diff expressed
Afu1g03940	0.00329113	0.992353	Not diff expressed
Afu1g03950	0.212729	0.130283	Not diff expressed
Afu1g03960	-0.352261	0.0307581	Overexpressed
Afu1g03970	-0.0471343	0.817227	Not diff expressed
Afu1g03992	0.100885	0.789052	Not diff expressed
Afu1g04010	-0.157189	0.47709	Not diff expressed
Afu1g04020	-0.046914	0.852288	Not diff expressed
Afu1g04040	-0.295918	0.0160325	Overexpressed
Afu1g04062	0.229384	0.332761	Not diff expressed
Afu1g04070	-0.154039	0.330441	Not diff expressed
Afu1g04080	-0.0767615	0.740751	Not diff expressed
Afu1g04090	-0.0814941	0.852288	Not diff expressed
Afu1g04100	-0.342462	0.524939	Not diff expressed
Afu1g04110	0.498803	0.0185061	Underexpressed
Afu1g04120	0.0771315	0.858926	Not diff expressed
Afu1g04130	0.382325	0.00316629	Underexpressed
Afu1g04140	0.102112	0.826947	Not diff expressed
Afu1g04150	-0.26923	0.50241	Not diff expressed
Afu1g04160	-0.00500607	0.994638	Not diff expressed
Afu1g04170	-0.150323	0.686654	Not diff expressed
Afu1g04190	-0.0390112	0.863461	Not diff expressed
Afu1g04210	0.0683253	0.748517	Not diff expressed
Afu1g04220	-0.297905	NA	Not diff expressed
Afu1g04230	-0.238055	0.324247	Not diff expressed
Afu1g04240	-0.147247	0.634068	Not diff expressed
Afu1g04250	-0.0143604	0.977799	Not diff expressed
Afu1g04260	0.269388	0.0590275	Underexpressed
Afu1g04270	0.0739184	0.809025	Not diff expressed
Afu1g04280	-0.365417	0.0496622	Overexpressed
Afu1g04290	0.072989	0.744726	Not diff expressed
Afu1g04300	-1.29021	9.76e-14	Overexpressed
Afu1g04310	-0.518176	0.0079305	Overexpressed
Afu1g04315	-0.236156	0.421513	Not diff expressed
Afu1g04320	-0.373818	0.00485725	Overexpressed
Afu1g04330	0.184664	0.454407	Not diff expressed
Afu1g04340	0.255164	0.158833	Not diff expressed
Afu1g04350	-0.354969	0.113672	Not diff expressed
Afu1g04360	0.0677871	0.758483	Not diff expressed
Afu1g04370	-0.380161	0.088323	Overexpressed
Afu1g04380	0.0340553	0.919265	Not diff expressed
Afu1g04390	0.277471	0.143879	Not diff expressed
Afu1g04400	-0.262417	0.22877	Not diff expressed
Afu1g04410	-0.0163119	0.954001	Not diff expressed
Afu1g04420	1.10123	5.63e-05	Underexpressed
Afu1g04430	0.377131	0.130487	Not diff expressed
Afu1g04440	-0.044241	0.864441	Not diff expressed
Afu1g04450	-0.00105393	0.998307	Not diff expressed
Afu1g04455	-0.525505	0.347451	Not diff expressed
Afu1g04460	-0.473357	0.0205421	Overexpressed
Afu1g04470	-0.242739	0.282934	Not diff expressed
Afu1g04480	0.117813	0.595444	Not diff expressed
Afu1g04490	-0.0421625	0.884789	Not diff expressed
Afu1g04510	-0.105253	0.889353	Not diff expressed
Afu1g04520	0.175896	0.38109	Not diff expressed
Afu1g04530	-0.282501	0.0339715	Overexpressed
Afu1g04540	-0.596896	0.000758201	Overexpressed
Afu1g04550	-0.406492	0.00457947	Overexpressed
Afu1g04560	0.109629	0.564863	Not diff expressed
Afu1g04570	-0.238807	0.397338	Not diff expressed
Afu1g04575	-0.45025	0.0110997	Overexpressed
Afu1g04580	-0.00926184	0.98208	Not diff expressed
Afu1g04590	0.220269	0.289032	Not diff expressed
Afu1g04600	0.217602	0.34094	Not diff expressed
Afu1g04610	0.00534486	0.990013	Not diff expressed
Afu1g04620	-0.148709	0.541812	Not diff expressed
Afu1g04630	-0.559083	0.0624026	Overexpressed
Afu1g04640	0.0959055	0.729061	Not diff expressed
Afu1g04650	NA	NA	Not diff expressed
Afu1g04660	-0.385964	0.0010664	Overexpressed
Afu1g04670	0.201165	0.294319	Not diff expressed
Afu1g04680	-0.44459	0.00102213	Overexpressed
Afu1g04690	0.196236	0.374839	Not diff expressed
Afu1g04700	0.122901	0.561024	Not diff expressed
Afu1g04710	0.132658	0.66219	Not diff expressed
Afu1g04720	-0.36421	0.0708942	Overexpressed
Afu1g04730	0.233403	0.529028	Not diff expressed
Afu1g04740	0.283545	0.678763	Not diff expressed
Afu1g04750	-0.33542	0.107301	Not diff expressed
Afu1g04760	-0.169963	0.450049	Not diff expressed
Afu1g04770	0.02849	0.916373	Not diff expressed
Afu1g04780	0.014379	0.969507	Not diff expressed
Afu1g04790	0.120526	0.522449	Not diff expressed
Afu1g04800	0.00393631	0.992493	Not diff expressed
Afu1g04810	0.263176	0.255754	Not diff expressed
Afu1g04820	-0.303392	0.0537765	Overexpressed
Afu1g04830	0.700518	0.0195486	Underexpressed
Afu1g04840	-0.235166	0.301863	Not diff expressed
Afu1g04850	0.108803	0.595926	Not diff expressed
Afu1g04860	0.0872308	0.727768	Not diff expressed
Afu1g04870	-0.587655	0.000580973	Overexpressed
Afu1g04880	0.133187	0.454318	Not diff expressed
Afu1g04890	-0.486415	0.013605	Overexpressed
Afu1g04900	0.0471303	0.854752	Not diff expressed
Afu1g04910	0.0621723	0.79816	Not diff expressed
Afu1g04920	0.360624	0.10256	Not diff expressed
Afu1g04930	0.398948	0.00229598	Underexpressed
Afu1g04940	-0.352055	0.0233904	Overexpressed
Afu1g04950	0.0323048	0.895038	Not diff expressed
Afu1g04960	0.507922	0.00686231	Underexpressed
Afu1g04970	-0.119689	0.709104	Not diff expressed
Afu1g04980	0.0802688	0.766222	Not diff expressed
Afu1g04990	0.183746	0.220039	Not diff expressed
Afu1g05000	-0.10712	0.642781	Not diff expressed
Afu1g05010	-0.756383	0.0825142	Overexpressed
Afu1g05020	0.665505	0.000575133	Underexpressed
Afu1g05030	NA	NA	Not diff expressed
Afu1g05040	0.0505222	0.844333	Not diff expressed
Afu1g05050	-0.0867412	0.766222	Not diff expressed
Afu1g05060	-0.274646	0.113663	Not diff expressed
Afu1g05070	-0.302035	0.205672	Not diff expressed
Afu1g05080	-0.399095	0.000724131	Overexpressed
Afu1g05090	-0.845631	0.0473236	Overexpressed
Afu1g05100	-0.155478	0.473124	Not diff expressed
Afu1g05110	-0.0531847	0.843783	Not diff expressed
Afu1g05120	-0.0410309	0.888093	Not diff expressed
Afu1g05130	0.125916	0.562303	Not diff expressed
Afu1g05140	0.484322	0.214934	Not diff expressed
Afu1g05150	0.203238	0.465623	Not diff expressed
Afu1g05160	-0.155628	0.532952	Not diff expressed
Afu1g05170	-0.333134	0.197339	Not diff expressed
Afu1g05180	0.133186	0.692124	Not diff expressed
Afu1g05190	-0.134116	0.46479	Not diff expressed
Afu1g05200	-0.107868	0.581283	Not diff expressed
Afu1g05210	0.0766609	0.750953	Not diff expressed
Afu1g05220	0.0988559	0.694672	Not diff expressed
Afu1g05230	0.406708	0.0306108	Underexpressed
Afu1g05240	-0.485102	0.00557741	Overexpressed
Afu1g05260	-0.265578	0.171965	Not diff expressed
Afu1g05270	0.64586	0.0419887	Underexpressed
Afu1g05280	-0.0833036	0.735433	Not diff expressed
Afu1g05290	0.352464	0.547311	Not diff expressed
Afu1g05300	-0.125755	0.612482	Not diff expressed
Afu1g05310	-0.456952	0.0217297	Overexpressed
Afu1g05320	-0.0823328	0.771533	Not diff expressed
Afu1g05330	0.291131	0.242372	Not diff expressed
Afu1g05340	-0.323489	0.0122024	Overexpressed
Afu1g05350	0.207093	0.505777	Not diff expressed
Afu1g05360	0.255951	0.356844	Not diff expressed
Afu1g05370	0.227293	0.266821	Not diff expressed
Afu1g05380	0.0324912	0.916373	Not diff expressed
Afu1g05390	-0.489565	0.000158657	Overexpressed
Afu1g05400	-0.859848	0.0562029	Overexpressed
Afu1g05410	-0.252647	0.297941	Not diff expressed
Afu1g05420	0.1705	0.355288	Not diff expressed
Afu1g05430	0.112951	0.848533	Not diff expressed
Afu1g05440	-0.143747	0.709066	Not diff expressed
Afu1g05450	-0.0242709	0.925626	Not diff expressed
Afu1g05460	0.280829	0.346701	Not diff expressed
Afu1g05470	0.014615	0.974855	Not diff expressed
Afu1g05480	0.299091	0.632735	Not diff expressed
Afu1g05490	0.11602	0.541812	Not diff expressed
Afu1g05500	-0.502636	1.08e-05	Overexpressed
Afu1g05510	-0.0883501	0.750739	Not diff expressed
Afu1g05520	0.245668	0.187788	Not diff expressed
Afu1g05530	0.0169125	0.9627	Not diff expressed
Afu1g05540	0.0638268	0.845574	Not diff expressed
Afu1g05550	0.596254	0.000525369	Underexpressed
Afu1g05560	0.0713257	0.792676	Not diff expressed
Afu1g05570	0.510403	0.0452462	Underexpressed
Afu1g05580	0.189878	0.389276	Not diff expressed
Afu1g05590	0.0159911	0.960668	Not diff expressed
Afu1g05595	0.29068	0.0692911	Underexpressed
Afu1g05600	-0.112568	NA	Not diff expressed
Afu1g05610	0.00757309	0.979003	Not diff expressed
Afu1g05620	-0.102484	0.60657	Not diff expressed
Afu1g05630	-0.346734	0.00561576	Overexpressed
Afu1g05640	0.128091	0.505777	Not diff expressed
Afu1g05650	-0.0872411	0.753641	Not diff expressed
Afu1g05655	-0.0421347	0.885048	Not diff expressed
Afu1g05660	0.391716	0.0965214	Underexpressed
Afu1g05670	0.374286	0.374951	Not diff expressed
Afu1g05680	0.460337	0.000252054	Underexpressed
Afu1g05690	-0.208108	0.359197	Not diff expressed
Afu1g05700	0.163369	0.563947	Not diff expressed
Afu1g05710	-0.249279	0.48263	Not diff expressed
Afu1g05720	0.387277	0.153629	Not diff expressed
Afu1g05730	-0.210165	0.266361	Not diff expressed
Afu1g05740	0.0622078	0.85371	Not diff expressed
Afu1g05745	0.0225911	0.93901	Not diff expressed
Afu1g05750	0.290633	0.286301	Not diff expressed
Afu1g05760	-0.212896	0.770339	Not diff expressed
Afu1g05770	0.472561	0.0697796	Underexpressed
Afu1g05780	-1.16194	0.00603172	Overexpressed
Afu1g05790	-0.928945	2.85e-10	Overexpressed
Afu1g05800	-0.146838	0.44533	Not diff expressed
Afu1g05810	0.0376931	0.888942	Not diff expressed
Afu1g05820	-0.316532	0.0527702	Overexpressed
Afu1g05830	-0.240615	0.421625	Not diff expressed
Afu1g05840	-0.0344177	0.917194	Not diff expressed
Afu1g05850	-3.75018	1.06e-30	Overexpressed
Afu1g05860	-1.35973	0.00154572	Overexpressed
Afu1g05870	-0.385888	0.099519	Overexpressed
Afu1g05880	0.165165	NA	Not diff expressed
Afu1g05890	-0.17818	NA	Not diff expressed
Afu1g05900	0.0179172	0.943339	Not diff expressed
Afu1g05910	-0.222572	0.346701	Not diff expressed
Afu1g05920	-0.173167	0.501284	Not diff expressed
Afu1g05930	0.104029	0.603991	Not diff expressed
Afu1g05940	-0.0875537	0.796098	Not diff expressed
Afu1g05950	0.198759	0.463257	Not diff expressed
Afu1g05960	0.0653451	0.796089	Not diff expressed
Afu1g05970	0.152049	0.357133	Not diff expressed
Afu1g05980	0.156083	0.624298	Not diff expressed
Afu1g05990	-0.269581	0.0320833	Overexpressed
Afu1g06000	-0.242947	0.632912	Not diff expressed
Afu1g06010	0.39531	0.519751	Not diff expressed
Afu1g06020	0.144208	0.542354	Not diff expressed
Afu1g06030	-0.0306884	0.892751	Not diff expressed
Afu1g06040	-0.270726	0.26024	Not diff expressed
Afu1g06050	-0.082742	0.677654	Not diff expressed
Afu1g06060	0.106834	0.734391	Not diff expressed
Afu1g06071	-0.196481	0.545949	Not diff expressed
Afu1g06080	-0.487418	0.00102205	Overexpressed
Afu1g06090	0.113876	0.629612	Not diff expressed
Afu1g06100	0.0267548	0.959586	Not diff expressed
Afu1g06110	-0.761041	0.000281858	Overexpressed
Afu1g06120	-0.00527061	NA	Not diff expressed
Afu1g06130	0.0032318	0.997226	Not diff expressed
Afu1g06140	0.0660107	0.932655	Not diff expressed
Afu1g06150	-0.0466357	0.921265	Not diff expressed
Afu1g06160	-0.114398	0.852288	Not diff expressed
Afu1g06170	-0.12045	0.492873	Not diff expressed
Afu1g06180	-0.26851	0.101037	Not diff expressed
Afu1g06190	-0.236989	0.204669	Not diff expressed
Afu1g06200	-0.0266607	0.934903	Not diff expressed
Afu1g06210	0.214126	0.146746	Not diff expressed
Afu1g06220	-0.323216	0.397338	Not diff expressed
Afu1g06230	-0.223581	0.354767	Not diff expressed
Afu1g06240	0.148885	0.36388	Not diff expressed
Afu1g06250	-0.0839802	0.734184	Not diff expressed
Afu1g06260	0.14737	0.642498	Not diff expressed
Afu1g06270	0.414431	0.330262	Not diff expressed
Afu1g06280	0.236335	0.28348	Not diff expressed
Afu1g06290	-0.116688	0.635987	Not diff expressed
Afu1g06300	-0.0204775	0.927155	Not diff expressed
Afu1g06310	0.0333962	0.89324	Not diff expressed
Afu1g06320	0.0528956	0.864885	Not diff expressed
Afu1g06330	0.17175	0.271927	Not diff expressed
Afu1g06340	-0.262243	0.0849921	Overexpressed
Afu1g06350	0.625633	0.000157231	Underexpressed
Afu1g06360	-0.0111423	0.981223	Not diff expressed
Afu1g06370	-0.126164	0.562296	Not diff expressed
Afu1g06380	-0.16229	0.588159	Not diff expressed
Afu1g06390	-0.135496	0.421996	Not diff expressed
Afu1g06400	0.221064	0.251543	Not diff expressed
Afu1g06410	0.0493542	0.858494	Not diff expressed
Afu1g06420	0.0886457	0.695002	Not diff expressed
Afu1g06430	0.0580028	0.884593	Not diff expressed
Afu1g06440	-0.0541136	0.929881	Not diff expressed
Afu1g06450	-0.225804	0.53626	Not diff expressed
Afu1g06460	-0.101368	0.761917	Not diff expressed
Afu1g06470	0.143861	0.653911	Not diff expressed
Afu1g06480	-2.73338	8.35e-36	Overexpressed
Afu1g06490	0.252853	0.115617	Not diff expressed
Afu1g06500	0.149029	0.552704	Not diff expressed
Afu1g06510	0.390962	0.138934	Not diff expressed
Afu1g06520	0.105064	0.631862	Not diff expressed
Afu1g06530	0.012507	0.972791	Not diff expressed
Afu1g06540	-0.229183	0.6231	Not diff expressed
Afu1g06550	-0.130782	0.740751	Not diff expressed
Afu1g06560	-0.141264	0.84094	Not diff expressed
Afu1g06570	-0.427363	0.0149059	Overexpressed
Afu1g06580	-0.500817	0.000820735	Overexpressed
Afu1g06590	0.12897	0.613717	Not diff expressed
Afu1g06600	-0.319737	0.0682438	Overexpressed
Afu1g06610	-0.461568	0.00515552	Overexpressed
Afu1g06620	-0.433377	0.00561847	Overexpressed
Afu1g06630	0.0176703	0.950768	Not diff expressed
Afu1g06640	0.283198	0.661136	Not diff expressed
Afu1g06650	0.221013	0.62007	Not diff expressed
Afu1g06660	0.0418571	0.850777	Not diff expressed
Afu1g06670	-0.415907	0.00848623	Overexpressed
Afu1g06680	-0.0763387	0.737994	Not diff expressed
Afu1g06690	0.163413	0.450251	Not diff expressed
Afu1g06700	0.0273195	0.916178	Not diff expressed
Afu1g06710	-0.185723	0.259504	Not diff expressed
Afu1g06720	0.0584851	0.834437	Not diff expressed
Afu1g06730	0.0244664	0.956774	Not diff expressed
Afu1g06740	0.0590665	0.888942	Not diff expressed
Afu1g06762	0.0781356	0.731024	Not diff expressed
Afu1g06770	-0.144848	0.459307	Not diff expressed
Afu1g06780	-0.152635	0.674544	Not diff expressed
Afu1g06790	0.0611268	0.79217	Not diff expressed
Afu1g06800	-0.0414973	0.938734	Not diff expressed
Afu1g06810	-0.411122	0.01932	Overexpressed
Afu1g06820	-0.145104	0.444374	Not diff expressed
Afu1g06830	-0.385527	0.00258882	Overexpressed
Afu1g06840	-0.128485	0.6995	Not diff expressed
Afu1g06850	0.0994576	0.706083	Not diff expressed
Afu1g06860	-0.127275	0.489851	Not diff expressed
Afu1g06870	-0.275174	NA	Not diff expressed
Afu1g06880	0.0416533	0.92345	Not diff expressed
Afu1g06890	-0.127512	0.549558	Not diff expressed
Afu1g06900	0.264698	0.0986979	Underexpressed
Afu1g06910	0.184412	0.696238	Not diff expressed
Afu1g06920	0.187132	0.5159	Not diff expressed
Afu1g06930	1.02792	1.19e-12	Underexpressed
Afu1g06940	0.074118	0.812361	Not diff expressed
Afu1g06950	-0.019189	0.953031	Not diff expressed
Afu1g06960	-0.345911	0.028295	Overexpressed
Afu1g06970	0.0669446	0.839831	Not diff expressed
Afu1g06980	-0.508115	0.00056002	Overexpressed
Afu1g07000	0.215591	0.349812	Not diff expressed
Afu1g07010	-0.111454	0.571202	Not diff expressed
Afu1g07020	-0.150309	0.604346	Not diff expressed
Afu1g07030	-0.622618	0.201074	Not diff expressed
Afu1g07040	-0.474804	0.0688163	Overexpressed
Afu1g07050	0.030563	0.906099	Not diff expressed
Afu1g07070	-0.528817	0.00165512	Overexpressed
Afu1g07080	-0.00916168	0.990013	Not diff expressed
Afu1g07090	0.17678	0.269601	Not diff expressed
Afu1g07100	0.0920646	0.710681	Not diff expressed
Afu1g07110	0.080745	0.740751	Not diff expressed
Afu1g07130	-0.161602	0.381114	Not diff expressed
Afu1g07140	-0.507691	0.00194309	Overexpressed
Afu1g07150	-0.0424577	0.887356	Not diff expressed
Afu1g07160	-0.0208181	0.930792	Not diff expressed
Afu1g07170	0.382637	0.0244515	Underexpressed
Afu1g07180	-0.0730874	0.758483	Not diff expressed
Afu1g07190	-0.220208	NA	Not diff expressed
Afu1g07195	-0.157821	0.516995	Not diff expressed
Afu1g07200	-0.004705	0.990013	Not diff expressed
Afu1g07210	-0.148694	0.65039	Not diff expressed
Afu1g07220	-0.23063	0.509841	Not diff expressed
Afu1g07230	-0.564412	0.0156353	Overexpressed
Afu1g07240	-0.164578	0.506786	Not diff expressed
Afu1g07250	0.324494	0.034704	Underexpressed
Afu1g07260	0.0541987	0.825269	Not diff expressed
Afu1g07270	0.0889425	0.803114	Not diff expressed
Afu1g07280	-0.144079	0.48765	Not diff expressed
Afu1g07300	-0.324453	0.0946225	Overexpressed
Afu1g07310	-0.300004	0.17484	Not diff expressed
Afu1g07320	0.0313116	0.912619	Not diff expressed
Afu1g07330	-0.116882	0.882791	Not diff expressed
Afu1g07340	0.158296	0.616039	Not diff expressed
Afu1g07350	-0.23895	0.128381	Not diff expressed
Afu1g07360	-0.380235	0.0857367	Overexpressed
Afu1g07370	0.00600194	0.995181	Not diff expressed
Afu1g07380	-0.118047	0.533018	Not diff expressed
Afu1g07400	-0.687043	0.00264273	Overexpressed
Afu1g07420	0.0206111	0.949622	Not diff expressed
Afu1g07430	0.083882	0.737994	Not diff expressed
Afu1g07440	0.0319346	0.887356	Not diff expressed
Afu1g07450	-0.214567	0.382907	Not diff expressed
Afu1g07470	0.0795628	0.655804	Not diff expressed
Afu1g07480	-0.501338	0.120827	Not diff expressed
Afu1g07490	0.118692	0.633157	Not diff expressed
Afu1g07500	0.118979	0.620173	Not diff expressed
Afu1g07510	0.164591	0.425602	Not diff expressed
Afu1g07520	-0.0232865	0.938348	Not diff expressed
Afu1g07530	-0.29501	0.0451459	Overexpressed
Afu1g07540	-0.14943	0.393321	Not diff expressed
Afu1g07550	0.556671	0.0341456	Underexpressed
Afu1g07555	0.292425	0.662016	Not diff expressed
Afu1g07560	0.204412	0.519143	Not diff expressed
Afu1g07570	-0.00561033	0.991167	Not diff expressed
Afu1g07580	-0.286182	0.274034	Not diff expressed
Afu1g07590	0.00997096	0.97641	Not diff expressed
Afu1g07600	0.199568	0.457341	Not diff expressed
Afu1g07610	-0.0426197	0.877241	Not diff expressed
Afu1g07620	0.285816	0.129976	Not diff expressed
Afu1g07625	0.151627	0.431292	Not diff expressed
Afu1g07630	-0.165683	0.366251	Not diff expressed
Afu1g07640	0.0722897	0.775608	Not diff expressed
Afu1g07650	0.146077	0.489973	Not diff expressed
Afu1g07660	0.255507	0.127885	Not diff expressed
Afu1g07670	0.190183	0.286031	Not diff expressed
Afu1g07680	0.19205	0.315812	Not diff expressed
Afu1g07690	-0.0516623	0.803354	Not diff expressed
Afu1g07700	-0.126097	0.538419	Not diff expressed
Afu1g07710	-0.550819	0.000446234	Overexpressed
Afu1g07720	-0.166405	0.285303	Not diff expressed
Afu1g07730	0.132324	0.676575	Not diff expressed
Afu1g07740	0.0648307	0.810222	Not diff expressed
Afu1g07750	0.256228	0.157778	Not diff expressed
Afu1g08760	-0.193466	0.213713	Not diff expressed
Afu1g08767	-0.077822	0.745927	Not diff expressed
Afu1g08780	-0.0564145	NA	Not diff expressed
Afu1g08790	0.00514902	0.98681	Not diff expressed
Afu1g08795	0.156528	0.44645	Not diff expressed
Afu1g08800	-0.097618	0.75287	Not diff expressed
Afu1g08810	-0.209579	0.329327	Not diff expressed
Afu1g08820	-0.141865	0.529028	Not diff expressed
Afu1g08830	-0.0224142	0.937333	Not diff expressed
Afu1g08840	-0.109142	0.573116	Not diff expressed
Afu1g08850	0.0124979	0.959911	Not diff expressed
Afu1g08860	-0.0244525	0.943686	Not diff expressed
Afu1g08870	0.230341	0.149213	Not diff expressed
Afu1g08880	0.196292	0.310378	Not diff expressed
Afu1g08890	0.0880433	0.761227	Not diff expressed
Afu1g08900	0.0266791	0.90769	Not diff expressed
Afu1g08910	-0.132231	0.727173	Not diff expressed
Afu1g08920	0.269633	0.0563216	Underexpressed
Afu1g08930	0.0319104	0.913532	Not diff expressed
Afu1g08940	-0.0729662	0.740751	Not diff expressed
Afu1g08950	-0.32157	0.241682	Not diff expressed
Afu1g08960	0.0724205	0.732556	Not diff expressed
Afu1g08970	0.254437	0.231736	Not diff expressed
Afu1g08980	-0.14765	0.425602	Not diff expressed
Afu1g08990	0.159443	0.56855	Not diff expressed
Afu1g09000	0.100682	0.776564	Not diff expressed
Afu1g09010	0.0401827	0.850777	Not diff expressed
Afu1g09020	-0.39089	0.00867106	Overexpressed
Afu1g09030	-0.0645478	0.868783	Not diff expressed
Afu1g09040	0.134788	0.516402	Not diff expressed
Afu1g09050	0.210023	0.211921	Not diff expressed
Afu1g09060	0.0725654	0.766382	Not diff expressed
Afu1g09070	0.139343	0.489721	Not diff expressed
Afu1g09080	0.288698	0.144901	Not diff expressed
Afu1g09090	-0.140991	0.608242	Not diff expressed
Afu1g09100	-0.305608	0.0187976	Overexpressed
Afu1g09110	-0.0587433	0.845526	Not diff expressed
Afu1g09120	0.49505	0.0228634	Underexpressed
Afu1g09130	0.0581636	0.834418	Not diff expressed
Afu1g09140	-0.0706619	0.924895	Not diff expressed
Afu1g09150	-0.483682	0.00536091	Overexpressed
Afu1g09160	0.312138	0.262426	Not diff expressed
Afu1g09170	0.127063	0.4953	Not diff expressed
Afu1g09180	-0.164206	0.388102	Not diff expressed
Afu1g09190	0.282556	0.0946225	Underexpressed
Afu1g09200	-0.166533	0.563947	Not diff expressed
Afu1g09210	-0.110943	0.664161	Not diff expressed
Afu1g09220	-0.0789983	0.808208	Not diff expressed
Afu1g09230	0.0257127	0.945757	Not diff expressed
Afu1g09240	-0.220811	0.27635	Not diff expressed
Afu1g09250	-0.17175	0.333178	Not diff expressed
Afu1g09260	0.513383	0.342786	Not diff expressed
Afu1g09270	0.744436	0.000138599	Underexpressed
Afu1g09280	-0.0920392	0.603601	Not diff expressed
Afu1g09290	-0.107244	0.624014	Not diff expressed
Afu1g09300	0.876557	0.0768818	Underexpressed
Afu1g09310	0.272517	0.219505	Not diff expressed
Afu1g09320	-0.107465	0.765561	Not diff expressed
Afu1g09330	-0.237633	0.115617	Not diff expressed
Afu1g09340	-0.197776	NA	Not diff expressed
Afu1g09350	0.3522	0.064789	Underexpressed
Afu1g09360	-0.129242	0.576795	Not diff expressed
Afu1g09370	0.0672191	0.815417	Not diff expressed
Afu1g09380	0.123113	0.675233	Not diff expressed
Afu1g09390	-0.129348	0.576795	Not diff expressed
Afu1g09400	0.00995106	0.973779	Not diff expressed
Afu1g09410	-0.273793	0.234903	Not diff expressed
Afu1g09420	0.145734	0.715891	Not diff expressed
Afu1g09430	0.263841	0.446813	Not diff expressed
Afu1g09440	-0.345813	0.00309008	Overexpressed
Afu1g09450	0.0692736	0.770951	Not diff expressed
Afu1g09460	0.109932	0.641841	Not diff expressed
Afu1g09470	-0.378154	0.00498314	Overexpressed
Afu1g09480	-0.301037	0.109192	Not diff expressed
Afu1g09490	0.0254025	0.91569	Not diff expressed
Afu1g09500	-0.00293987	0.99273	Not diff expressed
Afu1g09510	0.312619	0.0902075	Underexpressed
Afu1g09520	0.18347	0.643167	Not diff expressed
Afu1g09530	0.274652	0.127641	Not diff expressed
Afu1g09540	-0.0551662	0.844333	Not diff expressed
Afu1g09550	-0.131527	0.556096	Not diff expressed
Afu1g09560	0.0313777	0.911889	Not diff expressed
Afu1g09570	0.168348	0.532225	Not diff expressed
Afu1g09580	0.486416	0.0104811	Underexpressed
Afu1g09590	0.11709	0.505369	Not diff expressed
Afu1g09600	-0.0019209	0.995476	Not diff expressed
Afu1g09610	-0.041862	0.870486	Not diff expressed
Afu1g09620	0.0238689	0.925626	Not diff expressed
Afu1g09630	0.182483	0.234929	Not diff expressed
Afu1g09640	0.209877	0.213039	Not diff expressed
Afu1g09650	0.0637194	0.848524	Not diff expressed
Afu1g09660	-0.314387	0.0222855	Overexpressed
Afu1g09670	0.191112	0.236369	Not diff expressed
Afu1g09680	0.0311546	0.914099	Not diff expressed
Afu1g09690	0.250841	0.184237	Not diff expressed
Afu1g09700	0.0855852	0.7676	Not diff expressed
Afu1g09710	0.388092	0.540732	Not diff expressed
Afu1g09720	0.0530479	0.865316	Not diff expressed
Afu1g09730	-0.00315516	0.994776	Not diff expressed
Afu1g09750	-0.136911	0.848533	Not diff expressed
Afu1g09754	0.247391	0.236308	Not diff expressed
Afu1g09757	-0.587089	0.00888591	Overexpressed
Afu1g09760	0.373966	0.0374653	Underexpressed
Afu1g09770	0.0237296	0.92793	Not diff expressed
Afu1g09780	-0.29681	0.0689458	Overexpressed
Afu1g09790	0.215719	0.274268	Not diff expressed
Afu1g09800	-0.117919	0.547714	Not diff expressed
Afu1g09810	-0.150998	0.429743	Not diff expressed
Afu1g09820	0.107712	0.615334	Not diff expressed
Afu1g09830	-0.0618307	0.752654	Not diff expressed
Afu1g09840	-0.175246	0.382633	Not diff expressed
Afu1g09850	-0.229701	0.318946	Not diff expressed
Afu1g09870	-0.0365197	0.885181	Not diff expressed
Afu1g09880	-0.16366	0.754296	Not diff expressed
Afu1g09890	-0.421854	0.0153971	Overexpressed
Afu1g09900	-0.0170442	0.9627	Not diff expressed
Afu1g09910	-0.00735917	0.990013	Not diff expressed
Afu1g09920	-0.0440387	0.909066	Not diff expressed
Afu1g09930	-0.0913338	0.742802	Not diff expressed
Afu1g09940	-0.18	0.208193	Not diff expressed
Afu1g09950	0.124652	0.562129	Not diff expressed
Afu1g09960	0.174023	0.541114	Not diff expressed
Afu1g09970	-0.299621	0.0528217	Overexpressed
Afu1g09980	-0.397683	0.158446	Not diff expressed
Afu1g10012	0.348012	0.0195078	Underexpressed
Afu1g10020	0.306745	0.607831	Not diff expressed
Afu1g10030	0.0345033	0.943589	Not diff expressed
Afu1g10040	-0.225313	0.208917	Not diff expressed
Afu1g10050	-0.0436713	0.852288	Not diff expressed
Afu1g10060	0.011975	0.978214	Not diff expressed
Afu1g10080	0.0291064	0.903892	Not diff expressed
Afu1g10090	-0.256355	0.285105	Not diff expressed
Afu1g10100	-0.957807	0.000247142	Overexpressed
Afu1g10110	0.221829	0.261949	Not diff expressed
Afu1g10120	0.0203144	0.97114	Not diff expressed
Afu1g10130	0.209885	0.246653	Not diff expressed
Afu1g10140	0.318745	0.130885	Not diff expressed
Afu1g10150	0.324429	0.313567	Not diff expressed
Afu1g10160	0.273115	0.655804	Not diff expressed
Afu1g10170	-0.632647	0.22431	Not diff expressed
Afu1g10180	-0.127806	0.846564	Not diff expressed
Afu1g10190	-0.0168066	0.954001	Not diff expressed
Afu1g10200	-0.113892	0.59315	Not diff expressed
Afu1g10210	-0.0644055	0.823701	Not diff expressed
Afu1g10220	0.329753	0.133162	Not diff expressed
Afu1g10230	-0.255337	0.345053	Not diff expressed
Afu1g10240	0.0750404	NA	Not diff expressed
Afu1g10250	0.119028	NA	Not diff expressed
Afu1g10260	-0.0618731	0.940969	Not diff expressed
Afu1g10270	-0.0640801	0.837248	Not diff expressed
Afu1g10280	0.0489772	0.881994	Not diff expressed
Afu1g10295	0.196182	0.231404	Not diff expressed
Afu1g10310	-0.0601228	0.796906	Not diff expressed
Afu1g10320	0.036034	0.886844	Not diff expressed
Afu1g10330	0.213117	0.272528	Not diff expressed
Afu1g10340	0.0891701	0.722744	Not diff expressed
Afu1g10350	-0.265121	0.184237	Not diff expressed
Afu1g10355	-0.0406734	0.869962	Not diff expressed
Afu1g10360	-0.178021	0.356499	Not diff expressed
Afu1g10370	-0.644854	0.063533	Overexpressed
Afu1g10380	0.0135351	0.989999	Not diff expressed
Afu1g10390	-0.0992431	0.837248	Not diff expressed
Afu1g10400	0.152675	0.439329	Not diff expressed
Afu1g10410	-0.259946	0.185859	Not diff expressed
Afu1g10420	0.527747	0.000918125	Underexpressed
Afu1g10430	-0.0931525	0.757444	Not diff expressed
Afu1g10440	-0.311444	0.135306	Not diff expressed
Afu1g10450	0.243085	0.285634	Not diff expressed
Afu1g10460	-0.0698346	0.840976	Not diff expressed
Afu1g10470	-0.0211455	0.941797	Not diff expressed
Afu1g10480	-0.275086	0.523632	Not diff expressed
Afu1g10490	-0.446893	0.00742592	Overexpressed
Afu1g10497	0.122402	0.594857	Not diff expressed
Afu1g10510	-0.259462	0.0506387	Overexpressed
Afu1g10525	-0.315423	0.055399	Overexpressed
Afu1g10540	0.0793867	0.749577	Not diff expressed
Afu1g10550	-0.20525	0.391923	Not diff expressed
Afu1g10560	-0.342442	0.202783	Not diff expressed
Afu1g10570	-0.292628	0.14101	Not diff expressed
Afu1g10580	0.405217	0.0662988	Underexpressed
Afu1g10590	-0.865175	0.0265044	Overexpressed
Afu1g10600	0.311239	0.0557009	Underexpressed
Afu1g10610	-0.0160928	0.965225	Not diff expressed
Afu1g10620	-0.0336244	0.91884	Not diff expressed
Afu1g10630	0.307175	0.0199881	Underexpressed
Afu1g10640	0.163091	0.542372	Not diff expressed
Afu1g10645	-0.203987	0.426815	Not diff expressed
Afu1g10650	-0.0963926	0.69191	Not diff expressed
Afu1g10660	0.0347673	0.916178	Not diff expressed
Afu1g10670	-0.0860384	0.70037	Not diff expressed
Afu1g10690	0.0551438	0.805169	Not diff expressed
Afu1g10700	-0.0806308	0.784986	Not diff expressed
Afu1g10710	-0.0688783	0.774265	Not diff expressed
Afu1g10720	0.13819	0.631705	Not diff expressed
Afu1g10730	-0.456378	0.274471	Not diff expressed
Afu1g10740	-0.154132	0.475379	Not diff expressed
Afu1g10750	-0.59285	0.00794955	Overexpressed
Afu1g10760	-0.0530739	0.855504	Not diff expressed
Afu1g10770	0.0275003	0.945807	Not diff expressed
Afu1g10780	-0.272171	0.150205	Not diff expressed
Afu1g10790	0.911239	4.13e-09	Underexpressed
Afu1g10800	-0.224467	0.308336	Not diff expressed
Afu1g10810	-0.0352528	0.900032	Not diff expressed
Afu1g10820	0.154951	0.416722	Not diff expressed
Afu1g10830	-0.0663673	0.866222	Not diff expressed
Afu1g10840	0.0647772	0.846097	Not diff expressed
Afu1g10850	-0.063809	0.795073	Not diff expressed
Afu1g10860	0.0123571	0.966772	Not diff expressed
Afu1g10870	0.2093	0.537014	Not diff expressed
Afu1g10880	0.362507	0.0396814	Underexpressed
Afu1g10890	0.502893	0.384619	Not diff expressed
Afu1g10900	0.261282	0.143489	Not diff expressed
Afu1g10910	-0.153647	0.350182	Not diff expressed
Afu1g10920	-0.264249	0.12511	Not diff expressed
Afu1g10930	-0.646992	3.49e-05	Overexpressed
Afu1g10940	0.126809	0.518587	Not diff expressed
Afu1g10950	0.131456	0.440056	Not diff expressed
Afu1g10960	0.0485932	0.871962	Not diff expressed
Afu1g10970	-1.85e-05	0.999884	Not diff expressed
Afu1g10980	-0.54758	0.0002888	Overexpressed
Afu1g10990	-0.712863	0.00256325	Overexpressed
Afu1g11000	0.180604	0.510442	Not diff expressed
Afu1g11010	0.236483	0.516222	Not diff expressed
Afu1g11020	0.138174	NA	Not diff expressed
Afu1g11030	-0.293149	NA	Not diff expressed
Afu1g11040	-0.187617	0.596119	Not diff expressed
Afu1g11050	0.209557	0.588212	Not diff expressed
Afu1g11060	-0.0280254	0.934313	Not diff expressed
Afu1g11070	-0.0311208	0.906133	Not diff expressed
Afu1g11080	0.0632079	0.772847	Not diff expressed
Afu1g11090	-0.171535	0.651247	Not diff expressed
Afu1g11100	0.714825	0.0120998	Underexpressed
Afu1g11110	0.0409063	0.858926	Not diff expressed
Afu1g11120	-0.161055	0.376463	Not diff expressed
Afu1g11130	-0.284919	0.0332733	Overexpressed
Afu1g11140	0.0148052	0.97478	Not diff expressed
Afu1g11150	-0.227149	0.275405	Not diff expressed
Afu1g11160	-0.520796	0.0290203	Overexpressed
Afu1g11170	0.0103162	0.990013	Not diff expressed
Afu1g11180	0.229978	0.437225	Not diff expressed
Afu1g11190	-0.279499	0.0829706	Overexpressed
Afu1g11200	-0.117847	0.635862	Not diff expressed
Afu1g11210	0.544721	0.274034	Not diff expressed
Afu1g11220	0.246899	0.248734	Not diff expressed
Afu1g11230	0.310194	0.550776	Not diff expressed
Afu1g11240	0.0449819	0.956954	Not diff expressed
Afu1g11250	0.140634	0.463435	Not diff expressed
Afu1g11260	-1.02977	0.0121715	Overexpressed
Afu1g11270	-1.05916	0.0102248	Overexpressed
Afu1g11280	-0.836061	0.0833423	Overexpressed
Afu1g11290	-1.61806	5.36e-07	Overexpressed
Afu1g11300	-2.43687	1.08e-19	Overexpressed
Afu1g11310	-3.01311	3.7e-17	Overexpressed
Afu1g11320	-3.77595	8.45e-26	Overexpressed
Afu1g11330	-1.07041	0.0193885	Overexpressed
Afu1g11340	-0.916454	0.0627128	Overexpressed
Afu1g11350	-2.35801	1.71e-10	Overexpressed
Afu1g11360	-1.14083	0.00552996	Overexpressed
Afu1g11370	-2.36696	3.94e-12	Overexpressed
Afu1g11380	0.416286	0.098892	Underexpressed
Afu1g11390	0.167408	0.443148	Not diff expressed
Afu1g11400	0.131463	0.694998	Not diff expressed
Afu1g11410	0.0483629	0.896173	Not diff expressed
Afu1g11420	0.0518298	0.801193	Not diff expressed
Afu1g11430	0.0457801	NA	Not diff expressed
Afu1g11440	0.0707716	0.824384	Not diff expressed
Afu1g11450	0.190159	0.349587	Not diff expressed
Afu1g11460	-0.42444	0.00721987	Overexpressed
Afu1g11470	-0.206436	0.177978	Not diff expressed
Afu1g11480	0.0788329	0.714531	Not diff expressed
Afu1g11490	-0.0298029	0.911954	Not diff expressed
Afu1g11500	-0.921271	8.78e-08	Overexpressed
Afu1g11510	0.0261949	0.954973	Not diff expressed
Afu1g11520	0.198642	0.450639	Not diff expressed
Afu1g11530	-0.497865	0.0156224	Overexpressed
Afu1g11535	0.225092	0.497551	Not diff expressed
Afu1g11540	0.0283731	0.917547	Not diff expressed
Afu1g11550	0.0562236	0.789265	Not diff expressed
Afu1g11560	0.229867	0.674544	Not diff expressed
Afu1g11570	-0.479027	0.214254	Not diff expressed
Afu1g11580	-0.789034	0.00137741	Overexpressed
Afu1g11590	-0.488408	0.217774	Not diff expressed
Afu1g11600	-0.925045	0.00526714	Overexpressed
Afu1g11610	0.203383	NA	Not diff expressed
Afu1g11620	0.320576	0.093498	Underexpressed
Afu1g11630	0.379328	0.0414756	Underexpressed
Afu1g11640	-0.00156686	0.998864	Not diff expressed
Afu1g11650	0.579978	0.111949	Not diff expressed
Afu1g11660	0.0895155	0.70383	Not diff expressed
Afu1g11670	0.113857	0.750626	Not diff expressed
Afu1g11690	-0.0710422	0.783246	Not diff expressed
Afu1g11700	-0.228648	0.324707	Not diff expressed
Afu1g11710	-0.439261	0.000130731	Overexpressed
Afu1g11715	0.48008	0.364867	Not diff expressed
Afu1g11720	-2.30988	9.42e-49	Overexpressed
Afu1g11730	-0.0451537	0.836345	Not diff expressed
Afu1g11740	0.122287	0.841236	Not diff expressed
Afu1g11760	-0.0727278	0.772162	Not diff expressed
Afu1g11770	-0.095856	0.663581	Not diff expressed
Afu1g11780	-0.0471219	0.867683	Not diff expressed
Afu1g11790	-0.373073	0.13898	Not diff expressed
Afu1g11800	0.0952125	0.806074	Not diff expressed
Afu1g11810	0.337443	0.22202	Not diff expressed
Afu1g11820	0.0930966	0.906099	Not diff expressed
Afu1g11830	0.3177	0.333594	Not diff expressed
Afu1g11840	0.23562	0.740751	Not diff expressed
Afu1g11850	-0.0165979	0.97641	Not diff expressed
Afu1g11860	-0.264031	0.178551	Not diff expressed
Afu1g11870	-0.331291	0.0455879	Overexpressed
Afu1g11880	-0.216418	0.40458	Not diff expressed
Afu1g11890	0.196618	0.422593	Not diff expressed
Afu1g11900	0.492173	0.00111957	Underexpressed
Afu1g11910	-0.707541	0.0247894	Overexpressed
Afu1g11920	0.0397737	0.872793	Not diff expressed
Afu1g11930	-0.0440978	0.911815	Not diff expressed
Afu1g11940	-0.353216	0.0262387	Overexpressed
Afu1g11950	0.0811305	0.748049	Not diff expressed
Afu1g11960	-0.0362143	0.884188	Not diff expressed
Afu1g11970	-0.292657	0.233179	Not diff expressed
Afu1g11980	-0.0935866	0.744049	Not diff expressed
Afu1g11990	-0.0516211	0.892062	Not diff expressed
Afu1g12000	-0.104244	0.615342	Not diff expressed
Afu1g12010	-0.207724	0.356307	Not diff expressed
Afu1g12020	-0.0815268	0.709759	Not diff expressed
Afu1g12025	0.241583	0.524939	Not diff expressed
Afu1g12030	-0.0366271	0.895038	Not diff expressed
Afu1g12040	-0.0512125	0.866353	Not diff expressed
Afu1g12050	0.0654262	0.909173	Not diff expressed
Afu1g12060	0.0288153	0.953307	Not diff expressed
Afu1g12065	-0.291705	0.198329	Not diff expressed
Afu1g12070	-0.0639977	0.802794	Not diff expressed
Afu1g12080	0.13978	0.493038	Not diff expressed
Afu1g12090	0.0550532	0.834295	Not diff expressed
Afu1g12100	0.236556	0.738705	Not diff expressed
Afu1g12110	-0.20927	0.224142	Not diff expressed
Afu1g12120	0.191532	0.441434	Not diff expressed
Afu1g12130	0.395348	0.0325846	Underexpressed
Afu1g12140	0.0767912	0.796555	Not diff expressed
Afu1g12150	0.0346124	0.877077	Not diff expressed
Afu1g12160	-0.302651	0.161174	Not diff expressed
Afu1g12170	-0.547087	0.00351438	Overexpressed
Afu1g12180	0.0190412	0.938348	Not diff expressed
Afu1g12190	-0.384371	0.126577	Not diff expressed
Afu1g12200	-0.151786	0.534968	Not diff expressed
Afu1g12210	-0.48258	0.392453	Not diff expressed
Afu1g12220	0.0372468	0.926422	Not diff expressed
Afu1g12230	0.0880301	0.780432	Not diff expressed
Afu1g12240	-1.65042	4.88e-11	Overexpressed
Afu1g12250	-0.977759	0.00013979	Overexpressed
Afu1g12260	-0.0696024	0.752394	Not diff expressed
Afu1g12270	-0.359385	0.112924	Not diff expressed
Afu1g12280	-0.160767	0.466129	Not diff expressed
Afu1g12290	-0.590185	0.001049	Overexpressed
Afu1g12300	-0.25584	0.295084	Not diff expressed
Afu1g12310	0.148902	0.629446	Not diff expressed
Afu1g12320	0.111916	0.888942	Not diff expressed
Afu1g12332	0.135979	0.504455	Not diff expressed
Afu1g12340	-0.293298	0.0521536	Overexpressed
Afu1g12350	-0.691545	0.00131209	Overexpressed
Afu1g12360	-0.00866489	NA	Not diff expressed
Afu1g12370	0.0308683	0.902027	Not diff expressed
Afu1g12380	0.0397443	0.887151	Not diff expressed
Afu1g12390	-0.0817248	0.721913	Not diff expressed
Afu1g12400	-0.230614	0.498083	Not diff expressed
Afu1g12410	-2.27297	2.72e-22	Overexpressed
Afu1g12420	-0.0549126	NA	Not diff expressed
Afu1g12440	0.389708	0.203244	Not diff expressed
Afu1g12450	0.37311	0.162577	Not diff expressed
Afu1g12460	-0.195876	0.683532	Not diff expressed
Afu1g12475	-0.149275	NA	Not diff expressed
Afu1g12480	0.479824	0.00319902	Underexpressed
Afu1g12490	-0.0267227	0.90913	Not diff expressed
Afu1g12500	-0.0032629	NA	Not diff expressed
Afu1g12510	-0.570698	0.0417063	Overexpressed
Afu1g12520	0.0561602	0.862691	Not diff expressed
Afu1g12530	0.165107	0.366416	Not diff expressed
Afu1g12540	0.203422	0.227683	Not diff expressed
Afu1g12550	0.0976228	0.600358	Not diff expressed
Afu1g12560	1.14537	2.44e-13	Underexpressed
Afu1g12570	0.0575526	0.866353	Not diff expressed
Afu1g12580	-0.294327	0.160349	Not diff expressed
Afu1g12590	-0.303228	0.0940619	Overexpressed
Afu1g12600	0.187036	0.672289	Not diff expressed
Afu1g12610	-0.0551786	0.808208	Not diff expressed
Afu1g12620	-0.270257	0.3297	Not diff expressed
Afu1g12630	0.44144	0.00468429	Underexpressed
Afu1g12640	0.225732	0.302896	Not diff expressed
Afu1g12650	-0.0101286	0.980654	Not diff expressed
Afu1g12660	-0.0297533	0.911815	Not diff expressed
Afu1g12670	0.22242	0.281317	Not diff expressed
Afu1g12680	0.358408	0.0316228	Underexpressed
Afu1g12690	0.110274	0.779836	Not diff expressed
Afu1g12700	0.0472823	0.851013	Not diff expressed
Afu1g12710	0.0320382	NA	Not diff expressed
Afu1g12720	-0.113614	0.637264	Not diff expressed
Afu1g12730	-0.43353	0.0170121	Overexpressed
Afu1g12740	-0.15445	0.441593	Not diff expressed
Afu1g12750	-0.422349	0.0304127	Overexpressed
Afu1g12760	-0.201249	0.231476	Not diff expressed
Afu1g12770	0.185393	0.499056	Not diff expressed
Afu1g12780	0.212149	0.388895	Not diff expressed
Afu1g12790	-0.0522025	0.819936	Not diff expressed
Afu1g12800	-0.509333	2.7e-05	Overexpressed
Afu1g12810	-0.127127	0.611765	Not diff expressed
Afu1g12820	0.263603	0.355288	Not diff expressed
Afu1g12830	-0.543986	1.03e-06	Overexpressed
Afu1g12840	-0.592049	4.19e-06	Overexpressed
Afu1g12850	-0.665339	9.4e-07	Overexpressed
Afu1g12860	-0.55473	0.305783	Not diff expressed
Afu1g12870	0.0853143	0.746011	Not diff expressed
Afu1g12875	-0.0558466	0.873948	Not diff expressed
Afu1g12880	-0.168219	0.686712	Not diff expressed
Afu1g12890	-0.382838	0.00162241	Overexpressed
Afu1g12900	0.302553	0.131007	Not diff expressed
Afu1g12910	-0.111186	0.683669	Not diff expressed
Afu1g12920	0.14491	0.403684	Not diff expressed
Afu1g12930	-0.0333651	0.905813	Not diff expressed
Afu1g12940	-0.0679282	0.799332	Not diff expressed
Afu1g12950	0.253097	0.193697	Not diff expressed
Afu1g12960	-0.154428	0.331992	Not diff expressed
Afu1g12970	-0.501067	0.257884	Not diff expressed
Afu1g12980	0.0562663	0.872155	Not diff expressed
Afu1g12990	0.00288322	0.994369	Not diff expressed
Afu1g13000	-0.394956	0.397675	Not diff expressed
Afu1g13010	-0.0205729	0.951006	Not diff expressed
Afu1g13020	-0.187005	0.287289	Not diff expressed
Afu1g13030	0.0891556	0.861778	Not diff expressed
Afu1g13040	0.0675055	0.853483	Not diff expressed
Afu1g13050	-0.121705	0.634472	Not diff expressed
Afu1g13060	0.124142	0.488026	Not diff expressed
Afu1g13070	-0.116592	0.753966	Not diff expressed
Afu1g13080	0.190009	0.799332	Not diff expressed
Afu1g13090	0.39225	0.000852074	Underexpressed
Afu1g13100	0.0342518	0.885694	Not diff expressed
Afu1g13110	-0.314297	0.340224	Not diff expressed
Afu1g13120	0.134215	0.682449	Not diff expressed
Afu1g13130	-0.0775863	0.796098	Not diff expressed
Afu1g13140	0.133352	0.409886	Not diff expressed
Afu1g13150	0.0965774	0.814563	Not diff expressed
Afu1g13160	0.255807	0.146133	Not diff expressed
Afu1g13170	-0.0694106	0.829639	Not diff expressed
Afu1g13180	-0.34949	0.190295	Not diff expressed
Afu1g13190	0.353711	0.030614	Underexpressed
Afu1g13195	-0.217365	0.262562	Not diff expressed
Afu1g13200	0.29325	0.209358	Not diff expressed
Afu1g13210	-0.0172499	0.97114	Not diff expressed
Afu1g13220	0.0532352	0.857272	Not diff expressed
Afu1g13230	0.236038	0.369171	Not diff expressed
Afu1g13240	-0.30379	0.469406	Not diff expressed
Afu1g13250	0.0346565	0.945757	Not diff expressed
Afu1g13260	-0.0566222	0.8299	Not diff expressed
Afu1g13270	0.00509014	0.994434	Not diff expressed
Afu1g13280	0.0408281	0.867361	Not diff expressed
Afu1g13290	-0.0811742	0.755001	Not diff expressed
Afu1g13300	-0.141116	0.50121	Not diff expressed
Afu1g13310	0.160071	0.463013	Not diff expressed
Afu1g13320	-0.670313	0.000264148	Overexpressed
Afu1g13330	-0.267055	0.0554698	Overexpressed
Afu1g13340	0.955386	1.58e-14	Underexpressed
Afu1g13350	0.515313	0.0625836	Underexpressed
Afu1g13360	-0.166767	0.636043	Not diff expressed
Afu1g13370	-0.032924	0.917915	Not diff expressed
Afu1g13380	0.470759	0.00757414	Underexpressed
Afu1g13390	-0.14122	0.557066	Not diff expressed
Afu1g13400	-0.261868	0.417173	Not diff expressed
Afu1g13410	0.166535	0.72507	Not diff expressed
Afu1g13420	0.264969	0.0838421	Underexpressed
Afu1g13430	0.115704	0.626247	Not diff expressed
Afu1g13440	0.254988	0.544565	Not diff expressed
Afu1g13450	0.0794353	0.706762	Not diff expressed
Afu1g13460	-0.237779	0.350182	Not diff expressed
Afu1g13470	-0.517924	0.0119408	Overexpressed
Afu1g13480	-0.484876	0.0129658	Overexpressed
Afu1g13490	-0.181395	0.224674	Not diff expressed
Afu1g13500	-0.0461169	0.819951	Not diff expressed
Afu1g13510	-0.167751	0.505777	Not diff expressed
Afu1g13520	-0.0277861	0.93228	Not diff expressed
Afu1g13530	-0.342761	0.3039	Not diff expressed
Afu1g13540	-0.15007	0.498638	Not diff expressed
Afu1g13550	-0.518418	0.00183795	Overexpressed
Afu1g13560	-0.758717	0.0133047	Overexpressed
Afu1g13570	-0.544078	0.000178494	Overexpressed
Afu1g13580	0.0313972	0.913156	Not diff expressed
Afu1g13590	-0.170244	0.42417	Not diff expressed
Afu1g13600	-0.357842	0.135125	Not diff expressed
Afu1g13610	-0.199421	0.539364	Not diff expressed
Afu1g13620	-0.0382245	0.886844	Not diff expressed
Afu1g13630	0.0376173	0.937027	Not diff expressed
Afu1g13640	0.358874	0.559401	Not diff expressed
Afu1g13650	0.422529	0.460105	Not diff expressed
Afu1g13660	-1.3927	9.87e-11	Overexpressed
Afu1g13670	-1.19035	1.33e-07	Overexpressed
Afu1g13680	-0.212357	NA	Not diff expressed
Afu1g13690	0.236332	0.165681	Not diff expressed
Afu1g13700	0.122914	0.596556	Not diff expressed
Afu1g13710	0.108391	0.56855	Not diff expressed
Afu1g13720	-0.00403767	0.99099	Not diff expressed
Afu1g13730	0.261341	0.0655754	Underexpressed
Afu1g13740	0.0665592	0.728247	Not diff expressed
Afu1g13750	-0.378591	0.307277	Not diff expressed
Afu1g13760	0.783647	5.94e-07	Underexpressed
Afu1g13770	0.753652	0.00773899	Underexpressed
Afu1g13780	-0.0893769	0.701577	Not diff expressed
Afu1g13790	-0.135486	0.50865	Not diff expressed
Afu1g13800	-0.576907	0.0331823	Overexpressed
Afu1g13810	-0.280067	0.649893	Not diff expressed
Afu1g13820	-0.473056	0.338538	Not diff expressed
Afu1g13830	0.210249	0.564788	Not diff expressed
Afu1g13840	0.140275	0.72354	Not diff expressed
Afu1g13850	0.139268	0.588284	Not diff expressed
Afu1g13860	0.27361	0.595394	Not diff expressed
Afu1g13870	0.0612765	0.842744	Not diff expressed
Afu1g13880	-0.137259	0.685772	Not diff expressed
Afu1g13890	0.0296121	0.916178	Not diff expressed
Afu1g13900	-0.159004	0.417298	Not diff expressed
Afu1g13910	0.00443924	0.991097	Not diff expressed
Afu1g13920	0.185156	0.28646	Not diff expressed
Afu1g13930	0.101556	0.682764	Not diff expressed
Afu1g13940	-0.571823	0.208065	Not diff expressed
Afu1g13950	-0.0513879	0.918845	Not diff expressed
Afu1g13960	-0.115885	0.634018	Not diff expressed
Afu1g13970	0.460935	0.00281857	Underexpressed
Afu1g13980	0.846509	1.43e-09	Underexpressed
Afu1g13990	1.21475	4.3e-20	Underexpressed
Afu1g14000	0.683481	0.188947	Not diff expressed
Afu1g14010	0.156136	0.44533	Not diff expressed
Afu1g14020	0.0149681	0.961612	Not diff expressed
Afu1g14030	-0.202569	0.277909	Not diff expressed
Afu1g14040	-0.459532	0.40639	Not diff expressed
Afu1g14050	0.530626	0.0838421	Underexpressed
Afu1g14060	0.138216	0.566103	Not diff expressed
Afu1g14070	0.218402	0.228899	Not diff expressed
Afu1g14080	-0.0829573	0.826735	Not diff expressed
Afu1g14090	0.189742	0.291407	Not diff expressed
Afu1g14100	-0.151057	0.463684	Not diff expressed
Afu1g14110	-0.115882	0.604815	Not diff expressed
Afu1g14120	-0.208511	0.190295	Not diff expressed
Afu1g14130	0.0560892	0.940447	Not diff expressed
Afu1g14140	-0.10574	0.874713	Not diff expressed
Afu1g14150	-0.0979598	0.683704	Not diff expressed
Afu1g14160	-0.358463	0.488026	Not diff expressed
Afu1g14170	0.344141	0.0940806	Underexpressed
Afu1g14180	-0.286368	0.104913	Not diff expressed
Afu1g14190	0.204424	0.782137	Not diff expressed
Afu1g14200	-0.548059	0.0005184	Overexpressed
Afu1g14210	0.488216	0.0830391	Underexpressed
Afu1g14220	-0.315487	0.0433573	Overexpressed
Afu1g14230	-0.175779	0.586502	Not diff expressed
Afu1g14240	0.00751937	0.980654	Not diff expressed
Afu1g14250	0.21185	0.386687	Not diff expressed
Afu1g14260	-0.116879	0.572482	Not diff expressed
Afu1g14270	0.140119	0.576795	Not diff expressed
Afu1g14280	-0.00683399	0.985897	Not diff expressed
Afu1g14290	-0.140934	0.497966	Not diff expressed
Afu1g14300	0.195896	0.302408	Not diff expressed
Afu1g14310	-0.0113947	0.96693	Not diff expressed
Afu1g14320	-0.306774	0.0687799	Overexpressed
Afu1g14330	0.51376	1.39e-05	Underexpressed
Afu1g14340	0.241332	0.134888	Not diff expressed
Afu1g14350	-0.0862995	0.875214	Not diff expressed
Afu1g14360	0.218107	0.425074	Not diff expressed
Afu1g14380	0.0550195	0.902636	Not diff expressed
Afu1g14390	-0.200943	0.67289	Not diff expressed
Afu1g14400	-0.0568205	0.886844	Not diff expressed
Afu1g14410	-0.368845	0.0029035	Overexpressed
Afu1g14420	-0.0338452	0.902636	Not diff expressed
Afu1g14430	-0.0204055	0.954973	Not diff expressed
Afu1g14440	-0.688768	0.000131673	Overexpressed
Afu1g14450	1.52057	1.24e-19	Underexpressed
Afu1g14460	-0.165109	0.523683	Not diff expressed
Afu1g14480	0.15285	0.840272	Not diff expressed
Afu1g14490	0.148882	0.592712	Not diff expressed
Afu1g14500	-0.233433	0.32489	Not diff expressed
Afu1g14510	0.298876	0.114376	Not diff expressed
Afu1g14520	-0.157999	0.827788	Not diff expressed
Afu1g14530	-0.716023	0.0320726	Overexpressed
Afu1g14540	-1.05977	0.000304234	Overexpressed
Afu1g14550	-1.43045	1.48e-10	Overexpressed
Afu1g14560	0.356295	0.201074	Not diff expressed
Afu1g14570	0.36993	0.00745125	Underexpressed
Afu1g14580	-0.239084	0.419856	Not diff expressed
Afu1g14590	-0.34284	0.118624	Not diff expressed
Afu1g14600	0.0396986	0.916178	Not diff expressed
Afu1g14610	0.0465205	0.885048	Not diff expressed
Afu1g14620	0.119242	0.612803	Not diff expressed
Afu1g14630	-0.153589	0.667582	Not diff expressed
Afu1g14640	0.013158	0.97641	Not diff expressed
Afu1g14650	-0.331698	0.215584	Not diff expressed
Afu1g14660	0.0146221	0.963263	Not diff expressed
Afu1g14670	-0.0447061	0.888942	Not diff expressed
Afu1g14680	0.0356953	0.899893	Not diff expressed
Afu1g14690	-0.129772	0.508094	Not diff expressed
Afu1g14695	0.0804321	0.827189	Not diff expressed
Afu1g14700	-0.784711	0.124965	Not diff expressed
Afu1g14710	-0.00131999	0.997426	Not diff expressed
Afu1g14720	-0.194998	0.375283	Not diff expressed
Afu1g14730	-0.0654727	0.7807	Not diff expressed
Afu1g14740	-0.0598455	0.808404	Not diff expressed
Afu1g14750	0.0589116	0.792077	Not diff expressed
Afu1g14760	-0.158966	0.7676	Not diff expressed
Afu1g14770	-0.453857	0.0120479	Overexpressed
Afu1g14780	-0.279737	0.0771598	Overexpressed
Afu1g14790	-0.287717	0.158205	Not diff expressed
Afu1g14800	0.0998141	0.897536	Not diff expressed
Afu1g14810	0.324724	0.0390862	Underexpressed
Afu1g14820	0.604982	0.0322699	Underexpressed
Afu1g14830	-0.243679	0.084349	Overexpressed
Afu1g14840	-0.169585	0.624657	Not diff expressed
Afu1g14850	-0.208131	0.366251	Not diff expressed
Afu1g14860	-0.932767	0.000141602	Overexpressed
Afu1g14870	0.142819	0.71695	Not diff expressed
Afu1g14880	-0.264465	0.326238	Not diff expressed
Afu1g14890	0.370216	0.043281	Underexpressed
Afu1g14910	-0.0335432	0.90913	Not diff expressed
Afu1g14920	0.109238	0.577119	Not diff expressed
Afu1g14930	-0.303366	0.454407	Not diff expressed
Afu1g14940	-0.0601794	0.79217	Not diff expressed
Afu1g14945	-0.555528	0.031996	Overexpressed
Afu1g14950	-0.0469079	0.844333	Not diff expressed
Afu1g14960	0.446833	0.0222598	Underexpressed
Afu1g14970	0.0857944	0.815203	Not diff expressed
Afu1g14980	-0.835514	0.100723	Not diff expressed
Afu1g14990	-0.447587	0.038484	Overexpressed
Afu1g15000	-0.24744	0.156389	Not diff expressed
Afu1g15010	0.0536703	0.831489	Not diff expressed
Afu1g15020	-0.251398	0.0757045	Overexpressed
Afu1g15030	-0.0259952	0.9501	Not diff expressed
Afu1g15040	0.0493297	0.89862	Not diff expressed
Afu1g15050	-0.277821	0.135819	Not diff expressed
Afu1g15070	0.0160269	0.959586	Not diff expressed
Afu1g15080	0.290175	0.0904086	Underexpressed
Afu1g15090	-0.0822245	0.721913	Not diff expressed
Afu1g15100	0.144022	0.738969	Not diff expressed
Afu1g15110	0.297177	0.0812792	Underexpressed
Afu1g15120	0.167385	0.518587	Not diff expressed
Afu1g15130	0.1333	0.48981	Not diff expressed
Afu1g15140	-0.264634	0.143489	Not diff expressed
Afu1g15150	-0.00339036	0.994369	Not diff expressed
Afu1g15160	-0.031534	0.909173	Not diff expressed
Afu1g15170	-0.0525368	0.914367	Not diff expressed
Afu1g15180	0.600022	0.000200301	Underexpressed
Afu1g15190	0.0788169	0.922247	Not diff expressed
Afu1g15200	0.0622561	0.761507	Not diff expressed
Afu1g15210	-0.0754596	0.855558	Not diff expressed
Afu1g15220	-0.00464452	0.993065	Not diff expressed
Afu1g15230	-0.0596146	0.852288	Not diff expressed
Afu1g15240	0.043045	0.894213	Not diff expressed
Afu1g15250	-0.0453323	0.864885	Not diff expressed
Afu1g15260	0.526164	0.000255072	Underexpressed
Afu1g15270	0.16238	0.576795	Not diff expressed
Afu1g15280	0.0612186	0.900075	Not diff expressed
Afu1g15290	0.364427	0.572482	Not diff expressed
Afu1g15300	0.270161	0.554497	Not diff expressed
Afu1g15310	0.130038	0.562954	Not diff expressed
Afu1g15330	0.178932	0.736473	Not diff expressed
Afu1g15340	0.00114247	0.997426	Not diff expressed
Afu1g15350	-0.400541	0.120299	Not diff expressed
Afu1g15360	-0.316811	0.476927	Not diff expressed
Afu1g15370	0.159704	0.388895	Not diff expressed
Afu1g15380	0.273682	0.119013	Not diff expressed
Afu1g15390	0.144505	0.478843	Not diff expressed
Afu1g15400	0.0265685	0.935238	Not diff expressed
Afu1g15410	-0.178941	0.755733	Not diff expressed
Afu1g15420	0.328379	0.481802	Not diff expressed
Afu1g15430	-0.177719	0.709759	Not diff expressed
Afu1g15440	0.0382119	0.933296	Not diff expressed
Afu1g15450	-0.245267	0.124085	Not diff expressed
Afu1g15460	-0.103669	0.676468	Not diff expressed
Afu1g15470	0.186121	0.426815	Not diff expressed
Afu1g15490	0.123844	0.783246	Not diff expressed
Afu1g15500	-0.261502	0.265716	Not diff expressed
Afu1g15510	0.616161	0.0106625	Underexpressed
Afu1g15520	0.206533	0.51369	Not diff expressed
Afu1g15530	-0.0499852	0.954001	Not diff expressed
Afu1g15540	-0.100506	0.796906	Not diff expressed
Afu1g15550	0.214122	0.469988	Not diff expressed
Afu1g15560	-0.0312506	0.933296	Not diff expressed
Afu1g15570	0.133732	0.661189	Not diff expressed
Afu1g15580	-0.264562	0.171991	Not diff expressed
Afu1g15590	-0.339543	0.0892699	Overexpressed
Afu1g15610	-0.255548	0.250745	Not diff expressed
Afu1g15620	-0.413736	0.0141215	Overexpressed
Afu1g15630	0.44687	0.0849673	Underexpressed
Afu1g15640	-0.200964	0.436447	Not diff expressed
Afu1g15650	-0.0730295	0.924895	Not diff expressed
Afu1g15660	-0.0579384	NA	Not diff expressed
Afu1g15670	1.4418	5.37e-22	Underexpressed
Afu1g15680	0.301965	0.248927	Not diff expressed
Afu1g15690	-0.382629	NA	Not diff expressed
Afu1g15700	-0.0272631	0.945512	Not diff expressed
Afu1g15710	0.0463281	0.89862	Not diff expressed
Afu1g15720	0.216165	0.201074	Not diff expressed
Afu1g15730	-0.363496	0.00447038	Overexpressed
Afu1g15740	-0.289731	0.500912	Not diff expressed
Afu1g15750	0.0613611	0.830933	Not diff expressed
Afu1g15760	-0.0355636	0.885694	Not diff expressed
Afu1g15770	0.129895	0.663668	Not diff expressed
Afu1g15780	-0.21251	0.209737	Not diff expressed
Afu1g15790	-0.200692	0.320491	Not diff expressed
Afu1g15800	-0.146944	0.551143	Not diff expressed
Afu1g15810	-0.0605925	0.813894	Not diff expressed
Afu1g15820	-0.273062	0.415069	Not diff expressed
Afu1g15830	0.35	0.181983	Not diff expressed
Afu1g15840	-0.0556314	0.89462	Not diff expressed
Afu1g15850	0.417821	0.17997	Not diff expressed
Afu1g15860	-0.0229555	0.924713	Not diff expressed
Afu1g15870	0.196402	0.327389	Not diff expressed
Afu1g15880	0.074535	0.740751	Not diff expressed
Afu1g15890	-0.0283963	0.929881	Not diff expressed
Afu1g15900	0.30678	0.0408735	Underexpressed
Afu1g15910	0.58986	0.149051	Not diff expressed
Afu1g15920	-0.280999	0.159348	Not diff expressed
Afu1g15930	-0.0109766	0.973945	Not diff expressed
Afu1g15940	-0.227021	0.11168	Not diff expressed
Afu1g15950	-0.0139329	0.959586	Not diff expressed
Afu1g15960	-0.519487	5.41e-06	Overexpressed
Afu1g15970	0.246992	0.545949	Not diff expressed
Afu1g15980	0.0320382	NA	Not diff expressed
Afu1g15990	-0.407759	0.0295565	Overexpressed
Afu1g16000	-0.229731	0.341911	Not diff expressed
Afu1g16010	0.489409	0.130446	Not diff expressed
Afu1g16020	0.484269	0.0689458	Underexpressed
Afu1g16030	-0.311861	0.0569138	Overexpressed
Afu1g16040	-0.269943	0.696577	Not diff expressed
Afu1g16050	0.0700676	0.761816	Not diff expressed
Afu1g16060	-0.669175	0.00534915	Overexpressed
Afu1g16070	-0.375943	0.140311	Not diff expressed
Afu1g16080	-0.156465	0.828355	Not diff expressed
Afu1g16090	0.152438	0.772211	Not diff expressed
Afu1g16100	-0.0480579	0.955471	Not diff expressed
Afu1g16110	0.129793	0.750383	Not diff expressed
Afu1g16115	-0.0149139	0.979003	Not diff expressed
Afu1g16120	-0.284604	0.194477	Not diff expressed
Afu1g16130	0.161277	0.345825	Not diff expressed
Afu1g16140	0.409703	NA	Not diff expressed
Afu1g16150	0.157778	0.490247	Not diff expressed
Afu1g16160	0.339872	0.0816937	Underexpressed
Afu1g16170	-0.307696	0.275055	Not diff expressed
Afu1g16190	-0.60851	0.0176472	Overexpressed
Afu1g16200	0.0619531	0.887356	Not diff expressed
Afu1g16210	-0.401457	0.0262176	Overexpressed
Afu1g16220	-0.122029	0.617946	Not diff expressed
Afu1g16230	0.0449413	0.867683	Not diff expressed
Afu1g16240	0.263675	0.311113	Not diff expressed
Afu1g16250	1.43715	7.13e-09	Underexpressed
Afu1g16260	-0.098092	NA	Not diff expressed
Afu1g16270	0.2828	0.249273	Not diff expressed
Afu1g16280	-0.455773	0.00136357	Overexpressed
Afu1g16290	-0.0152878	0.971219	Not diff expressed
Afu1g16300	-0.640975	0.00387503	Overexpressed
Afu1g16310	0.492785	0.0239193	Underexpressed
Afu1g16320	0.032756	0.911815	Not diff expressed
Afu1g16330	-0.252009	0.229494	Not diff expressed
Afu1g16340	-0.0979957	0.674544	Not diff expressed
Afu1g16350	-0.201903	0.523683	Not diff expressed
Afu1g16360	-0.0627074	NA	Not diff expressed
Afu1g16375	-0.0412107	0.867683	Not diff expressed
Afu1g16390	0.129996	0.868783	Not diff expressed
Afu1g16400	0.311009	0.492107	Not diff expressed
Afu1g16410	0.0682689	0.90817	Not diff expressed
Afu1g16420	0.367742	0.509874	Not diff expressed
Afu1g16430	0.210973	0.765561	Not diff expressed
Afu1g16440	0.413033	0.382633	Not diff expressed
Afu1g16450	-0.873049	0.0704485	Overexpressed
Afu1g16460	0.270728	0.0694483	Underexpressed
Afu1g16470	-0.0301773	0.912619	Not diff expressed
Afu1g16480	-0.277974	0.24736	Not diff expressed
Afu1g16490	0.32264	0.0959787	Underexpressed
Afu1g16500	-0.0517272	0.868468	Not diff expressed
Afu1g16510	-0.0521169	0.846573	Not diff expressed
Afu1g16523	-0.373075	0.00147496	Overexpressed
Afu1g16540	-0.0322634	0.929125	Not diff expressed
Afu1g16550	-0.306267	0.306053	Not diff expressed
Afu1g16553	-0.120809	0.683704	Not diff expressed
Afu1g16556	-0.0371713	0.966772	Not diff expressed
Afu1g16560	0.117306	0.874713	Not diff expressed
Afu1g16564	-0.168135	0.722744	Not diff expressed
Afu1g16570	0.169952	0.499025	Not diff expressed
Afu1g16580	0.391627	0.165681	Not diff expressed
Afu1g16590	0.967079	7.37e-08	Underexpressed
Afu1g16600	0.347577	0.160598	Not diff expressed
Afu1g16610	0.0594357	0.826947	Not diff expressed
Afu1g16620	0.320629	0.0995335	Underexpressed
Afu1g16630	-0.336523	0.442692	Not diff expressed
Afu1g16635	0.398754	0.178677	Not diff expressed
Afu1g16640	0.604416	0.00018941	Underexpressed
Afu1g16650	0.0865915	0.733009	Not diff expressed
Afu1g16660	-0.296607	0.14282	Not diff expressed
Afu1g16670	0.231226	0.74632	Not diff expressed
Afu1g16680	0.176432	0.457971	Not diff expressed
Afu1g16690	0.459692	0.0225696	Underexpressed
Afu1g16700	0.360844	0.0247894	Underexpressed
Afu1g16710	-0.031203	0.913532	Not diff expressed
Afu1g16720	-0.450226	0.0117444	Overexpressed
Afu1g16730	-0.321428	0.0992698	Overexpressed
Afu1g16740	-0.284634	NA	Not diff expressed
Afu1g16745	0.258666	0.189568	Not diff expressed
Afu1g16750	-0.249832	0.33287	Not diff expressed
Afu1g16760	-0.136177	0.815845	Not diff expressed
Afu1g16770	0.652688	0.0239405	Underexpressed
Afu1g16780	0.127001	0.507248	Not diff expressed
Afu1g16790	0.053226	0.830085	Not diff expressed
Afu1g16800	0.0793577	0.723124	Not diff expressed
Afu1g16810	0.552308	0.00428923	Underexpressed
Afu1g16820	0.255327	0.256785	Not diff expressed
Afu1g16830	-0.082922	0.757444	Not diff expressed
Afu1g16840	-0.232654	0.0959941	Overexpressed
Afu1g16850	-0.644533	0.0120979	Overexpressed
Afu1g16860	0.237246	0.740018	Not diff expressed
Afu1g16870	0.108092	0.856324	Not diff expressed
Afu1g16880	-0.0220053	0.945757	Not diff expressed
Afu1g16890	0.16283	NA	Not diff expressed
Afu1g16900	-0.00527061	NA	Not diff expressed
Afu1g16910	0.0899242	0.906757	Not diff expressed
Afu1g16920	-0.276777	NA	Not diff expressed
Afu1g16930	0.0894804	NA	Not diff expressed
Afu1g16940	0.151412	0.537784	Not diff expressed
Afu1g16950	0.178884	0.521276	Not diff expressed
Afu1g16960	-0.878885	0.000481892	Overexpressed
Afu1g16970	0.123216	0.589266	Not diff expressed
Afu1g16980	-0.0201252	0.931677	Not diff expressed
Afu1g16990	0.0269857	0.948655	Not diff expressed
Afu1g17000	-0.00493994	0.992353	Not diff expressed
Afu1g17010	-0.259049	0.654344	Not diff expressed
Afu1g17020	0.444027	0.0662628	Underexpressed
Afu1g17030	0.385028	0.373932	Not diff expressed
Afu1g17040	0.187563	0.421649	Not diff expressed
Afu1g17050	0.170159	0.823593	Not diff expressed
Afu1g17060	-0.242503	NA	Not diff expressed
Afu1g17070	0.0341572	0.896173	Not diff expressed
Afu1g17080	-0.0752667	0.877777	Not diff expressed
Afu1g17090	-0.199717	0.461285	Not diff expressed
Afu1g17100	0.0302586	0.927335	Not diff expressed
Afu1g17110	0.418122	0.0083797	Underexpressed
Afu1g17120	0.181422	0.423894	Not diff expressed
Afu1g17130	0.497869	0.174904	Not diff expressed
Afu1g17140	0.0811026	0.859052	Not diff expressed
Afu1g17150	0.798473	0.00131329	Underexpressed
Afu1g17160	-0.211228	NA	Not diff expressed
Afu1g17170	0.332818	0.616855	Not diff expressed
Afu1g17180	-0.132135	0.862691	Not diff expressed
Afu1g17190	-0.264212	0.706698	Not diff expressed
Afu1g17200	0.449264	0.0212377	Underexpressed
Afu1g17210	NA	NA	Not diff expressed
Afu1g17220	-0.304109	0.65358	Not diff expressed
Afu1g17230	0.340147	0.34641	Not diff expressed
Afu1g17240	0.129102	0.740932	Not diff expressed
Afu1g17250	0.665218	0.209224	Not diff expressed
Afu1g17260	0.595724	0.0103721	Underexpressed
Afu1g17270	0.400249	0.371129	Not diff expressed
Afu1g17280	1.46343	4.23e-07	Underexpressed
Afu1g17290	0.110878	0.848533	Not diff expressed
Afu1g17310	1.12129	2.13e-10	Underexpressed
Afu1g17320	-2.9979	4.62e-14	Overexpressed
Afu1g17340	-2.939	5.84e-14	Overexpressed
Afu1g17350	0.516574	7.14e-05	Underexpressed
Afu1g17360	0.65598	2.32e-05	Underexpressed
Afu1g17370	-0.597478	0.285597	Not diff expressed
Afu1g17380	-0.0912176	0.906757	Not diff expressed
Afu1g17390	-0.320735	0.393076	Not diff expressed
Afu1g17400	0.659651	0.0378149	Underexpressed
Afu1g17410	-0.163469	0.829085	Not diff expressed
Afu1g17420	0.577827	0.27072	Not diff expressed
Afu1g17430	0.278001	NA	Not diff expressed
Afu1g17440	0.241728	0.71083	Not diff expressed
Afu1g17460	0.100913	0.824751	Not diff expressed
Afu1g17470	-0.138302	0.52792	Not diff expressed
Afu1g17480	-0.122978	0.877012	Not diff expressed
Afu1g17490	0.291021	0.309624	Not diff expressed
Afu1g17500	NA	NA	Not diff expressed
Afu1g17520	0.916371	0.000199079	Underexpressed
Afu1g17530	0.905454	3.9e-06	Underexpressed
Afu1g17540	0.210743	NA	Not diff expressed
Afu1g17550	0.331283	0.358597	Not diff expressed
Afu1g17560	0.0765321	NA	Not diff expressed
Afu1g17570	-0.00969227	NA	Not diff expressed
Afu1g17580	-0.158906	NA	Not diff expressed
Afu1g17590	0.149474	0.840968	Not diff expressed
Afu1g17600	-0.0549126	NA	Not diff expressed
Afu1g17610	0.1417	NA	Not diff expressed
Afu1g17620	0.0978827	0.900869	Not diff expressed
Afu1g17630	0.595789	0.288245	Not diff expressed
Afu1g17640	0.0401817	NA	Not diff expressed
Afu1g17650	-0.0127441	NA	Not diff expressed
Afu1g17660	0.258267	0.692878	Not diff expressed
Afu1g17670	-0.0393094	NA	Not diff expressed
Afu1g17680	0.521499	NA	Not diff expressed
Afu1g17690	1.10979	0.0130782	Underexpressed
Afu1g17700	0.864018	0.0600049	Underexpressed
Afu1g17710	1.05383	0.0131326	Underexpressed
Afu1g17720	NA	NA	Not diff expressed
Afu1g17723	-0.0564145	NA	Not diff expressed
Afu1g17725	-0.0570523	NA	Not diff expressed
Afu1g17730	0.188154	NA	Not diff expressed
Afu1g17740	0.406394	0.472785	Not diff expressed
Afu1g17750	0.206282	0.546816	Not diff expressed
Afu2g00090	NA	NA	Not diff expressed
Afu2g00100	0.290426	0.198739	Not diff expressed
Afu2g00110	0.435732	0.461285	Not diff expressed
Afu2g00120	-0.0514353	0.95181	Not diff expressed
Afu2g00130	NA	NA	Not diff expressed
Afu2g00140	0.051416	NA	Not diff expressed
Afu2g00150	-0.0564145	NA	Not diff expressed
Afu2g00160	-0.0549126	NA	Not diff expressed
Afu2g00170	0.162285	NA	Not diff expressed
Afu2g00180	-0.43125	0.400175	Not diff expressed
Afu2g00190	-0.0826963	NA	Not diff expressed
Afu2g00200	0.33411	0.592972	Not diff expressed
Afu2g00210	0.985577	2.16e-08	Underexpressed
Afu2g00220	0.254152	0.155074	Not diff expressed
Afu2g00230	-0.186744	0.801193	Not diff expressed
Afu2g00240	-0.113489	0.88352	Not diff expressed
Afu2g00250	0.202005	0.777465	Not diff expressed
Afu2g00260	0.0990806	0.901236	Not diff expressed
Afu2g00270	-0.2176	NA	Not diff expressed
Afu2g00300	-0.187948	0.71567	Not diff expressed
Afu2g00310	0.222766	0.236294	Not diff expressed
Afu2g00320	0.113879	0.540298	Not diff expressed
Afu2g00330	0.235266	0.328468	Not diff expressed
Afu2g00340	0.125024	0.872745	Not diff expressed
Afu2g00350	-0.0608506	0.937375	Not diff expressed
Afu2g00360	0.0709128	0.832438	Not diff expressed
Afu2g00370	0.122014	0.591248	Not diff expressed
Afu2g00380	-0.0674382	0.932663	Not diff expressed
Afu2g00390	-0.729844	NA	Not diff expressed
Afu2g00400	-1.07227	0.0176472	Overexpressed
Afu2g00410	0.448392	0.315445	Not diff expressed
Afu2g00420	-0.177117	0.799332	Not diff expressed
Afu2g00430	-0.347702	0.594334	Not diff expressed
Afu2g00440	-0.72231	0.114859	Not diff expressed
Afu2g00450	0.0490168	0.95444	Not diff expressed
Afu2g00460	-0.467819	0.433494	Not diff expressed
Afu2g00470	0.0179916	NA	Not diff expressed
Afu2g00480	NA	NA	Not diff expressed
Afu2g00490	-0.00527061	NA	Not diff expressed
Afu2g00500	1.15404	2.28e-05	Underexpressed
Afu2g00510	0.0886812	NA	Not diff expressed
Afu2g00520	0.423605	0.445145	Not diff expressed
Afu2g00530	-0.657743	0.219329	Not diff expressed
Afu2g00540	-0.870134	0.0513251	Overexpressed
Afu2g00550	-0.915247	0.0483384	Overexpressed
Afu2g00560	-0.0549126	NA	Not diff expressed
Afu2g00570	0.0438766	0.927421	Not diff expressed
Afu2g00580	0.0447004	0.955338	Not diff expressed
Afu2g00590	0.737849	0.0117444	Underexpressed
Afu2g00600	-0.152271	NA	Not diff expressed
Afu2g00620	0.32762	NA	Not diff expressed
Afu2g00625	-0.974347	0.0425381	Overexpressed
Afu2g00630	0.0963663	0.901031	Not diff expressed
Afu2g00640	0.70105	0.158446	Not diff expressed
Afu2g00650	0.142695	0.846855	Not diff expressed
Afu2g00656	0.365532	0.535261	Not diff expressed
Afu2g00660	0.241414	0.166142	Not diff expressed
Afu2g00670	0.0352721	0.968291	Not diff expressed
Afu2g00680	0.876533	0.0813772	Underexpressed
Afu2g00690	0.40915	0.50876	Not diff expressed
Afu2g00700	-0.0104229	NA	Not diff expressed
Afu2g00710	0.380253	0.548349	Not diff expressed
Afu2g00720	0.871493	0.0620109	Underexpressed
Afu2g00730	-0.0347409	0.927312	Not diff expressed
Afu2g00740	0.150053	0.603589	Not diff expressed
Afu2g00750	-0.500877	0.364808	Not diff expressed
Afu2g00760	-0.162658	0.783246	Not diff expressed
Afu2g00770	0.484511	0.0299525	Underexpressed
Afu2g00780	0.211651	0.407468	Not diff expressed
Afu2g00790	-0.595582	0.00794955	Overexpressed
Afu2g00800	0.668936	0.205672	Not diff expressed
Afu2g00810	-0.281855	0.682042	Not diff expressed
Afu2g00820	0.106538	0.892062	Not diff expressed
Afu2g00830	0.0995861	0.852288	Not diff expressed
Afu2g00840	0.841361	0.0749478	Underexpressed
Afu2g00850	0.0282403	NA	Not diff expressed
Afu2g00860	0.85794	0.00123479	Underexpressed
Afu2g00870	1.00305	2.82e-05	Underexpressed
Afu2g00880	0.115417	0.836903	Not diff expressed
Afu2g00890	-0.249296	0.674544	Not diff expressed
Afu2g00900	-0.100014	NA	Not diff expressed
Afu2g00910	-0.195859	0.468544	Not diff expressed
Afu2g00920	0.124799	NA	Not diff expressed
Afu2g00930	0.0381833	NA	Not diff expressed
Afu2g00940	-0.093065	0.849844	Not diff expressed
Afu2g00960	-0.443087	0.016574	Overexpressed
Afu2g00963	-0.317845	0.228745	Not diff expressed
Afu2g00967	0.629362	0.0536731	Underexpressed
Afu2g00970	0.043463	0.909653	Not diff expressed
Afu2g00980	-0.233038	0.73254	Not diff expressed
Afu2g00990	-0.446222	0.0352314	Overexpressed
Afu2g01000	0.81666	7.17e-05	Underexpressed
Afu2g01010	-0.279765	0.129022	Not diff expressed
Afu2g01030	-0.18908	0.585748	Not diff expressed
Afu2g01040	-0.281317	0.0835424	Overexpressed
Afu2g01050	-0.106071	0.666398	Not diff expressed
Afu2g01060	0.199786	0.247247	Not diff expressed
Afu2g01070	-0.617537	0.00101199	Overexpressed
Afu2g01080	0.29047	0.14282	Not diff expressed
Afu2g01090	0.00529342	0.990013	Not diff expressed
Afu2g01100	-0.336263	0.431532	Not diff expressed
Afu2g01110	0.288771	0.393076	Not diff expressed
Afu2g01120	0.10629	0.785582	Not diff expressed
Afu2g01130	-0.0905431	0.742802	Not diff expressed
Afu2g01140	-0.013899	0.966772	Not diff expressed
Afu2g01150	0.550938	0.295007	Not diff expressed
Afu2g01160	0.282151	0.354449	Not diff expressed
Afu2g01170	0.289676	0.107178	Not diff expressed
Afu2g01180	0.324373	0.288668	Not diff expressed
Afu2g01190	-0.400699	0.0378149	Overexpressed
Afu2g01200	-0.365605	0.0254054	Overexpressed
Afu2g01210	-0.139135	0.453894	Not diff expressed
Afu2g01220	0.00467843	0.987942	Not diff expressed
Afu2g01230	0.366456	0.348665	Not diff expressed
Afu2g01240	-0.363689	0.110451	Not diff expressed
Afu2g01250	0.221311	0.366881	Not diff expressed
Afu2g01260	0.24846	0.164744	Not diff expressed
Afu2g01270	-0.225274	0.511071	Not diff expressed
Afu2g01280	-0.216801	0.765561	Not diff expressed
Afu2g01290	0.111386	0.711421	Not diff expressed
Afu2g01300	-0.283073	0.42041	Not diff expressed
Afu2g01310	0.188766	0.301429	Not diff expressed
Afu2g01320	0.92747	7.5e-18	Underexpressed
Afu2g01330	-0.186767	0.509841	Not diff expressed
Afu2g01340	-0.125433	NA	Not diff expressed
Afu2g01350	-0.115094	0.728247	Not diff expressed
Afu2g01360	-0.117036	0.772162	Not diff expressed
Afu2g01370	0.158091	0.835692	Not diff expressed
Afu2g01380	0.154513	0.776381	Not diff expressed
Afu2g01390	-0.236958	0.650539	Not diff expressed
Afu2g01400	-0.232006	0.63298	Not diff expressed
Afu2g01405	-0.37438	0.55974	Not diff expressed
Afu2g01410	-0.260417	0.545949	Not diff expressed
Afu2g01420	NA	NA	Not diff expressed
Afu2g01430	0.370907	0.00582211	Underexpressed
Afu2g01440	-0.196801	0.488026	Not diff expressed
Afu2g01450	0.152696	0.557695	Not diff expressed
Afu2g01460	-0.0522905	0.850362	Not diff expressed
Afu2g01470	-0.163214	NA	Not diff expressed
Afu2g01480	-0.114008	0.701005	Not diff expressed
Afu2g01490	0.153933	NA	Not diff expressed
Afu2g01500	0.166764	0.482631	Not diff expressed
Afu2g01510	0.250116	0.381585	Not diff expressed
Afu2g01520	0.148875	0.506633	Not diff expressed
Afu2g01530	-0.148354	0.497551	Not diff expressed
Afu2g01540	0.0120195	0.967307	Not diff expressed
Afu2g01550	0.0287552	0.926466	Not diff expressed
Afu2g01570	0.0675285	0.816764	Not diff expressed
Afu2g01580	-0.0790584	0.861778	Not diff expressed
Afu2g01590	-1.03043	1.76e-05	Overexpressed
Afu2g01600	0.537702	0.00832213	Underexpressed
Afu2g01610	0.528714	0.000877188	Underexpressed
Afu2g01620	0.992782	1.75e-09	Underexpressed
Afu2g01630	-0.265345	0.382666	Not diff expressed
Afu2g01640	0.1135	0.537205	Not diff expressed
Afu2g01650	0.143656	0.677025	Not diff expressed
Afu2g01660	-0.36475	0.0345918	Overexpressed
Afu2g01670	0.262943	0.0796633	Underexpressed
Afu2g01680	-0.512088	0.361466	Not diff expressed
Afu2g01690	-0.780298	0.00801245	Overexpressed
Afu2g01700	-0.199336	0.382633	Not diff expressed
Afu2g01710	-1.22421	1.72e-12	Overexpressed
Afu2g01720	-0.0033075	0.994369	Not diff expressed
Afu2g01730	-0.129083	0.869231	Not diff expressed
Afu2g01740	-0.213532	0.517038	Not diff expressed
Afu2g01750	-0.161579	0.440913	Not diff expressed
Afu2g01760	-0.0114723	0.980415	Not diff expressed
Afu2g01770	-0.844158	0.00222219	Overexpressed
Afu2g01780	-0.600646	0.00295156	Overexpressed
Afu2g01790	-0.441329	0.00817314	Overexpressed
Afu2g01800	-0.555334	0.331992	Not diff expressed
Afu2g01810	-0.288032	0.123258	Not diff expressed
Afu2g01820	0.238554	0.149821	Not diff expressed
Afu2g01830	-0.381434	0.101855	Not diff expressed
Afu2g01840	0.335948	0.18964	Not diff expressed
Afu2g01850	0.0782361	0.738705	Not diff expressed
Afu2g01860	-0.342793	0.0665715	Overexpressed
Afu2g01870	0.154398	0.461285	Not diff expressed
Afu2g01880	-0.101779	0.795073	Not diff expressed
Afu2g01890	-0.412155	0.00642064	Overexpressed
Afu2g01900	-0.172847	0.454407	Not diff expressed
Afu2g01910	0.218829	0.248776	Not diff expressed
Afu2g01920	0.155152	0.484734	Not diff expressed
Afu2g01930	-0.0772986	0.743813	Not diff expressed
Afu2g01940	-0.0718207	0.785582	Not diff expressed
Afu2g01950	-0.294552	0.530888	Not diff expressed
Afu2g01960	-0.0782897	0.909173	Not diff expressed
Afu2g01970	-0.00573406	0.994776	Not diff expressed
Afu2g01980	-0.0769362	0.840272	Not diff expressed
Afu2g01990	-0.0611779	0.858494	Not diff expressed
Afu2g02000	-0.336236	0.170388	Not diff expressed
Afu2g02010	-0.412675	0.00594496	Overexpressed
Afu2g02020	-0.276866	0.447692	Not diff expressed
Afu2g02030	-0.729273	0.0437442	Overexpressed
Afu2g02040	-0.366542	0.5442	Not diff expressed
Afu2g02050	0.187713	0.257153	Not diff expressed
Afu2g02060	-0.0358633	0.90913	Not diff expressed
Afu2g02070	-0.0241415	0.929957	Not diff expressed
Afu2g02080	-0.102014	0.773889	Not diff expressed
Afu2g02090	0.190089	0.682042	Not diff expressed
Afu2g02100	-0.449123	0.0069124	Overexpressed
Afu2g02110	0.0590391	0.870125	Not diff expressed
Afu2g02120	0.00493584	0.991097	Not diff expressed
Afu2g02130	0.197504	0.239665	Not diff expressed
Afu2g02140	-0.130902	0.653142	Not diff expressed
Afu2g02150	-0.283444	0.0278503	Overexpressed
Afu2g02160	-0.0911263	0.727173	Not diff expressed
Afu2g02165	0.0468038	0.867683	Not diff expressed
Afu2g02170	0.136368	0.428864	Not diff expressed
Afu2g02180	0.0975618	0.8172	Not diff expressed
Afu2g02190	-0.0994735	0.822065	Not diff expressed
Afu2g02210	-0.478648	0.11163	Not diff expressed
Afu2g02220	0.435224	0.000548456	Underexpressed
Afu2g02230	-0.00883191	0.982606	Not diff expressed
Afu2g02240	0.118787	0.695002	Not diff expressed
Afu2g02250	-0.00164372	0.995755	Not diff expressed
Afu2g02260	-0.134246	0.84814	Not diff expressed
Afu2g02270	-0.649332	0.000225168	Overexpressed
Afu2g02275	-0.207408	0.243079	Not diff expressed
Afu2g02280	0.278906	0.301041	Not diff expressed
Afu2g02290	0.0132658	0.976333	Not diff expressed
Afu2g02300	-0.160172	0.461089	Not diff expressed
Afu2g02310	-0.215267	0.63761	Not diff expressed
Afu2g02320	-0.417713	0.00577962	Overexpressed
Afu2g02330	-0.100014	NA	Not diff expressed
Afu2g02340	0.0533648	0.850241	Not diff expressed
Afu2g02350	0.102188	0.727931	Not diff expressed
Afu2g02360	-0.00297271	0.993065	Not diff expressed
Afu2g02370	-0.29105	NA	Not diff expressed
Afu2g02380	-0.138175	0.479384	Not diff expressed
Afu2g02390	0.691954	0.0603653	Underexpressed
Afu2g02400	-0.0670281	0.846461	Not diff expressed
Afu2g02410	NA	NA	Not diff expressed
Afu2g02420	0.137229	0.505777	Not diff expressed
Afu2g02430	-0.499215	0.0717877	Overexpressed
Afu2g02440	0.0218684	0.94661	Not diff expressed
Afu2g02450	-0.160363	0.551763	Not diff expressed
Afu2g02460	-0.12153	NA	Not diff expressed
Afu2g02470	-0.0673601	0.798524	Not diff expressed
Afu2g02480	-0.182823	0.516222	Not diff expressed
Afu2g02485	-1.22351	0.00715491	Overexpressed
Afu2g02490	-1.79285	9.49e-22	Overexpressed
Afu2g02500	-0.726979	0.00395816	Overexpressed
Afu2g02510	0.237676	0.233626	Not diff expressed
Afu2g02520	0.0515603	0.815043	Not diff expressed
Afu2g02530	0.0908471	0.611845	Not diff expressed
Afu2g02540	0.299278	0.0720096	Underexpressed
Afu2g02550	0.0453773	0.848524	Not diff expressed
Afu2g02560	-0.0525528	0.821462	Not diff expressed
Afu2g02570	0.127468	0.649248	Not diff expressed
Afu2g02580	-0.165269	0.439948	Not diff expressed
Afu2g02590	-0.155745	0.325076	Not diff expressed
Afu2g02600	0.0608569	0.877615	Not diff expressed
Afu2g02610	-0.0141684	0.9562	Not diff expressed
Afu2g02620	-0.262316	0.210319	Not diff expressed
Afu2g02630	-0.628511	0.00299004	Overexpressed
Afu2g02640	-0.00391535	0.995476	Not diff expressed
Afu2g02650	-0.355358	0.581708	Not diff expressed
Afu2g02660	-0.0409059	0.922516	Not diff expressed
Afu2g02670	-0.0852314	0.757444	Not diff expressed
Afu2g02680	-0.534538	0.002447	Overexpressed
Afu2g02690	0.292234	0.0577748	Underexpressed
Afu2g02700	-0.314178	0.116735	Not diff expressed
Afu2g02710	-0.138535	0.568689	Not diff expressed
Afu2g02720	0.0127316	0.99099	Not diff expressed
Afu2g02730	0.0729622	0.823342	Not diff expressed
Afu2g02740	-0.175906	0.805169	Not diff expressed
Afu2g02750	0.00895939	0.980654	Not diff expressed
Afu2g02760	-0.148266	0.34641	Not diff expressed
Afu2g02770	0.209	0.440913	Not diff expressed
Afu2g02780	0.08737	0.668284	Not diff expressed
Afu2g02810	-0.0948683	0.740751	Not diff expressed
Afu2g02820	-0.0226876	0.939828	Not diff expressed
Afu2g02830	0.186843	0.380067	Not diff expressed
Afu2g02840	0.099912	0.704348	Not diff expressed
Afu2g02850	0.0576565	0.826947	Not diff expressed
Afu2g02860	0.0756996	0.760964	Not diff expressed
Afu2g02870	-0.202349	0.637264	Not diff expressed
Afu2g02880	0.174434	0.418448	Not diff expressed
Afu2g02890	-0.0800996	0.740173	Not diff expressed
Afu2g02910	-0.0273823	0.926344	Not diff expressed
Afu2g02920	0.443071	0.0124075	Underexpressed
Afu2g02930	0.249221	0.339893	Not diff expressed
Afu2g02940	-0.277748	0.5442	Not diff expressed
Afu2g02950	-0.183345	0.574156	Not diff expressed
Afu2g02960	0.0125907	0.97114	Not diff expressed
Afu2g02970	-3.02308	3.66e-103	Overexpressed
Afu2g02980	0.0864619	0.768134	Not diff expressed
Afu2g02990	0.231781	0.192364	Not diff expressed
Afu2g03000	-0.118759	0.65187	Not diff expressed
Afu2g03010	-0.565477	0.0122766	Overexpressed
Afu2g03020	-0.580617	2.17e-06	Overexpressed
Afu2g03030	0.0880205	0.740955	Not diff expressed
Afu2g03040	-0.253709	0.06603	Overexpressed
Afu2g03050	-0.301714	0.19613	Not diff expressed
Afu2g03060	0.325582	0.0732544	Underexpressed
Afu2g03070	0.202607	0.313472	Not diff expressed
Afu2g03080	0.134089	0.628208	Not diff expressed
Afu2g03090	0.0731025	0.824555	Not diff expressed
Afu2g03100	-0.484229	0.0194605	Overexpressed
Afu2g03110	-0.0317428	0.89862	Not diff expressed
Afu2g03120	-0.308329	0.231404	Not diff expressed
Afu2g03130	-0.327947	NA	Not diff expressed
Afu2g03140	-0.466311	0.00561847	Overexpressed
Afu2g03150	0.274638	0.165681	Not diff expressed
Afu2g03155	0.193207	0.475379	Not diff expressed
Afu2g03160	0.162603	0.65187	Not diff expressed
Afu2g03170	0.0941531	0.722548	Not diff expressed
Afu2g03180	0.376557	0.366366	Not diff expressed
Afu2g03190	0.307392	0.562641	Not diff expressed
Afu2g03200	0.228672	0.424686	Not diff expressed
Afu2g03210	0.344238	0.0555063	Underexpressed
Afu2g03220	-0.194495	0.187011	Not diff expressed
Afu2g03230	1.12838	8.48e-10	Underexpressed
Afu2g03240	0.0889597	NA	Not diff expressed
Afu2g03250	NA	NA	Not diff expressed
Afu2g03260	-0.0600989	0.846056	Not diff expressed
Afu2g03270	0.222954	0.251211	Not diff expressed
Afu2g03280	0.137789	0.682042	Not diff expressed
Afu2g03290	-0.148299	0.382515	Not diff expressed
Afu2g03300	-0.302782	0.239987	Not diff expressed
Afu2g03310	-0.183551	0.310707	Not diff expressed
Afu2g03320	0.202468	0.182857	Not diff expressed
Afu2g03330	0.0617248	0.828575	Not diff expressed
Afu2g03340	-0.239685	0.387022	Not diff expressed
Afu2g03350	0.237958	0.19516	Not diff expressed
Afu2g03360	-0.090452	0.736473	Not diff expressed
Afu2g03370	-0.0529502	0.868848	Not diff expressed
Afu2g03380	-0.326247	0.00816475	Overexpressed
Afu2g03390	0.0463908	0.83847	Not diff expressed
Afu2g03400	-0.132351	0.429992	Not diff expressed
Afu2g03410	-0.559583	5.22e-05	Overexpressed
Afu2g03420	-0.418773	0.00379821	Overexpressed
Afu2g03430	-0.0453525	0.922516	Not diff expressed
Afu2g03440	0.148102	0.596119	Not diff expressed
Afu2g03450	-0.0904908	0.70401	Not diff expressed
Afu2g03460	0.0706077	0.742802	Not diff expressed
Afu2g03470	0.217919	0.455151	Not diff expressed
Afu2g03480	0.691854	4.14e-07	Underexpressed
Afu2g03490	-0.0546472	0.817364	Not diff expressed
Afu2g03500	0.398887	0.0530066	Underexpressed
Afu2g03510	-0.673677	0.0290203	Overexpressed
Afu2g03520	0.483869	0.0429501	Underexpressed
Afu2g03540	0.493578	0.0195999	Underexpressed
Afu2g03560	0.190562	0.175748	Not diff expressed
Afu2g03570	0.194502	0.524892	Not diff expressed
Afu2g03580	-0.126133	0.508094	Not diff expressed
Afu2g03590	-0.446011	0.000135334	Overexpressed
Afu2g03600	0.124444	0.682877	Not diff expressed
Afu2g03610	-0.256462	0.113305	Not diff expressed
Afu2g03620	-0.0297838	0.97641	Not diff expressed
Afu2g03630	0.11514	0.622278	Not diff expressed
Afu2g03640	0.296058	0.0442827	Underexpressed
Afu2g03650	-0.242807	0.112881	Not diff expressed
Afu2g03670	-0.983118	0.0107362	Overexpressed
Afu2g03680	0.10903	0.6231	Not diff expressed
Afu2g03690	-0.248302	0.666352	Not diff expressed
Afu2g03700	0.231397	0.13296	Not diff expressed
Afu2g03710	0.0365113	0.894213	Not diff expressed
Afu2g03720	-0.0743176	0.682877	Not diff expressed
Afu2g03730	-1.46305	3.32e-08	Overexpressed
Afu2g03740	-0.401185	0.147634	Not diff expressed
Afu2g03750	0.104473	0.770951	Not diff expressed
[truncated: 7,786 more rows]
