# Supplementary material for: An LaeA- and BrlA-Dependent Cellular Network Governs Tissue-Specific Secondary Metabolism in the Human Pathogen Aspergillus fumigatus
Source: mSphere. 2018 Mar 14;3(2):e00050-18. doi: 10.1128/mSphere.00050-18 (PMC5853485; doi:10.1128/mSphere.00050-18)
Supplement: TABLE S2 [file sph002182495st2.xlsx]

## Sheet: brla gmm down
Table S2. All Gene Ontology enrichment results.
Category	Diff expressed	Cat size	Percentage	p-value
mitochondrion	484	697	0.694405	2.2791e-88
cytosol	763	1426	0.535063	3.3329e-62
ribosome	142	152	0.934211	1.1998e-54
structural molecule activity	161	186	0.865591	1.9707e-50
nucleus	933	2091	0.446198	7.5962e-32
organelle organization	363	667	0.544228	6.8332e-29
cellular amino acid metabolic process	163	257	0.634241	7.242e-22
ribosome biogenesis	112	168	0.666667	1.3202e-17
plasma membrane	174	314	0.55414	2.5041e-15
response to chemical stimulus	263	524	0.501908	5.2179e-15
protein binding	208	410	0.507317	1.6415e-12
membrane	590	1414	0.417256	1.0065e-11
developmental process	213	437	0.487414	1.1095e-10
cellular respiration	45	59	0.762712	1.2676e-10
nucleolus	110	202	0.544554	1.8283e-09
secondary metabolic process	103	186	0.553763	3.1556e-09
filamentous growth	176	361	0.487535	4.2356e-09
response to stress	302	684	0.44152	6.6435e-09
regulation of biological process	509	1238	0.411147	6.8747e-09
cytoskeleton organization	82	142	0.577465	8.0341e-09
endomembrane system	129	257	0.501946	5.0977e-08
RNA metabolic process	272	630	0.431746	4.1887e-07
cell cycle	206	463	0.444924	1.0556e-06
asexual sporulation	94	184	0.51087	1.5258e-06
transferase activity	350	846	0.413712	2.4679e-06
cytoskeleton	109	223	0.488789	3.0613e-06
translation	178	407	0.437346	2.0833e-05
cell wall	46	81	0.567901	3.0589e-05
lyase activity	75	148	0.506757	5.8422e-05
cellular homeostasis	70	139	0.503597	6.6395e-05
microtubule cytoskeleton	82	170	0.482353	9.2133e-05
chromosome	91	199	0.457286	0.00039009
enzyme regulator activity	52	101	0.514851	0.00061022
motor activity	15	20	0.75	0.00066696
isomerase activity	42	80	0.525	0.00109
transport	420	1106	0.379747	0.0013348
protein catabolic process	68	146	0.465753	0.0014317
ligase activity	73	158	0.462025	0.0015872
vitamin metabolic process	22	37	0.594595	0.0020986
cellular protein modification process	174	431	0.403712	0.0027548
lipid metabolic process	133	321	0.41433	0.0029577
site of polarized growth	56	122	0.459016	0.0049762
protein folding	43	90	0.477778	0.0056299
sexual sporulation	67	151	0.443709	0.0056299
cell cortex	48	104	0.461538	0.0077679
actin cytoskeleton	25	48	0.520833	0.0083442
cytoplasmic membrane-bounded vesicle	25	48	0.520833	0.0083442
oxidoreductase activity	326	865	0.376879	0.0091128
nucleus organization	18	32	0.5625	0.010564
vesicle-mediated transport	84	202	0.415842	0.014007
toxin metabolic process	31	64	0.484375	0.014007
pathogenesis	53	122	0.434426	0.019303
cytokinesis	45	102	0.441176	0.021175
signal transduction	70	168	0.416667	0.021175
extracellular region	90	226	0.39823	0.034776
cell adhesion	13	25	0.52	0.053814
establishment of nucleus localization	16	33	0.484848	0.064248
DNA metabolic process	118	311	0.379421	0.06457
vacuole	67	174	0.385057	0.11652
nucleotidyltransferase activity	34	82	0.414634	0.16536
transporter activity	160	435	0.367816	0.16536
protein binding transcription factor activity	21	48	0.4375	0.17027
endoplasmic reticulum	138	383	0.360313	0.18615
helicase activity	38	97	0.391753	0.24544
peptidase activity	60	160	0.375	0.25685
hydrolase activity	419	1206	0.34743	0.25685
phosphatase activity	28	76	0.368421	0.43733
peroxisome	31	90	0.344444	0.51522
translation regulator activity	2	4	0.5	0.55456
conjugation	18	53	0.339623	0.59119
transposition	1	2	0.5	0.60796
signal transducer activity	13	37	0.351351	0.60867
protein kinase activity	46	137	0.335766	0.63206
carbohydrate metabolic process	155	469	0.33049	0.6483
Golgi apparatus	66	205	0.321951	0.71894
transcription, DNA-dependent	92	288	0.319444	0.76289
lipase activity	6	26	0.230769	0.9541
DNA binding	170	545	0.311927	0.9541
RNA binding	138	445	0.310112	0.9541
biological_process	3380	10070	0.33565	1
cellular_component	3377	10064	0.335552	1
molecular_function	3350	10008	0.334732	1

## Sheet: abaa gmm down
Category	Diff expressed	Cat size	Percentage	p-value
secondary metabolic process	46	186	0.247312	4.9411e-12
cellular amino acid metabolic process	43	257	0.167315	5.7116e-06
oxidoreductase activity	103	865	0.119075	1.5356e-05
response to chemical stimulus	69	524	0.131679	1.8155e-05
toxin metabolic process	16	64	0.25	0.00010467
transferase activity	84	846	0.0992908	0.038078
response to stress	68	684	0.0994152	0.050576
pathogenesis	16	122	0.131148	0.10509
signal transducer activity	7	37	0.189189	0.13104
cell wall	13	81	0.160494	0.13796
lipid metabolic process	33	321	0.102804	0.17222
conjugation	8	53	0.150943	0.17571
cytosol	123	1426	0.0862553	0.25857
extracellular region	25	226	0.110619	0.25857
lyase activity	17	148	0.114865	0.2683
asexual sporulation	19	184	0.103261	0.30451
developmental process	40	437	0.0915332	0.30451
cellular homeostasis	15	139	0.107914	0.30451
cellular respiration	7	59	0.118644	0.42302
ribosome biogenesis	16	168	0.0952381	0.48772
sexual sporulation	14	151	0.0927152	0.57373
regulation of biological process	97	1238	0.0783522	0.68029
signal transduction	14	168	0.0833333	0.70998
filamentous growth	29	361	0.0803324	0.70998
cytokinesis	9	102	0.0882353	0.70998
mitochondrion	59	697	0.0846485	0.84114
transcription, DNA-dependent	22	288	0.0763889	0.87577
carbohydrate metabolic process	35	469	0.0746269	0.89537
translation	6	407	0.014742	1
biological_process	747	10070	0.0741807	1
protein catabolic process	6	146	0.0410959	1
vitamin metabolic process	1	37	0.027027	1
DNA metabolic process	15	311	0.0482315	1
nucleus organization	1	32	0.03125	1
cytoskeleton organization	9	142	0.0633803	1
organelle organization	38	667	0.0569715	1
transport	74	1106	0.0669078	1
vesicle-mediated transport	12	202	0.0594059	1
protein folding	6	90	0.0666667	1
cell cycle	29	463	0.062635	1
establishment of nucleus localization	2	33	0.0606061	1
RNA metabolic process	45	630	0.0714286	1
cellular protein modification process	28	431	0.0649652	1
Golgi apparatus	9	205	0.0439024	1
endomembrane system	18	257	0.0700389	1
actin cytoskeleton	2	48	0.0416667	1
nucleus	160	2091	0.0765184	1
microtubule cytoskeleton	7	170	0.0411765	1
nucleolus	17	202	0.0841584	1
peroxisome	8	90	0.0888889	1
cellular_component	746	10064	0.0741256	1
cell cortex	6	104	0.0576923	1
vacuole	13	174	0.0747126	1
site of polarized growth	10	122	0.0819672	1
cytoskeleton	10	223	0.044843	1
ribosome	2	152	0.0131579	1
endoplasmic reticulum	24	383	0.0626632	1
plasma membrane	23	314	0.0732484	1
membrane	90	1414	0.0636492	1
chromosome	8	199	0.040201	1
cytoplasmic membrane-bounded vesicle	3	48	0.0625	1
protein binding	29	410	0.0707317	1
lipase activity	2	26	0.0769231	1
motor activity	1	20	0.05	1
molecular_function	746	10008	0.0745404	1
enzyme regulator activity	5	101	0.049505	1
RNA binding	13	445	0.0292135	1
peptidase activity	11	160	0.06875	1
structural molecule activity	3	186	0.016129	1
DNA binding	43	545	0.0788991	1
isomerase activity	3	80	0.0375	1
helicase activity	2	97	0.0206186	1
ligase activity	10	158	0.0632911	1
hydrolase activity	92	1206	0.0762852	1
protein kinase activity	12	137	0.0875912	1
phosphatase activity	5	76	0.0657895	1
transporter activity	36	435	0.0827586	1
nucleotidyltransferase activity	5	82	0.0609756	1
protein binding transcription factor activity	3	48	0.0625	1

## Sheet: weta gmm down
Category	Diff expressed	Cat size	Percentage	p-value
secondary metabolic process	62	186	0.333333	6.4639e-18
toxin metabolic process	18	64	0.28125	0.00035645
oxidoreductase activity	111	865	0.128324	0.017005
transporter activity	58	435	0.133333	0.068054
asexual sporulation	28	184	0.152174	0.10866
peptidase activity	23	160	0.14375	0.23319
DNA binding	63	545	0.115596	0.37473
developmental process	49	437	0.112128	0.80463
transcription, DNA-dependent	34	288	0.118056	0.80463
carbohydrate metabolic process	53	469	0.113006	0.80463
cell wall	12	81	0.148148	0.99282
extracellular region	28	226	0.123894	0.99282
cellular homeostasis	16	139	0.115108	1
signal transduction	16	168	0.0952381	1
organelle organization	32	667	0.047976	1
translation	1	407	0.002457	1
RNA metabolic process	40	630	0.0634921	1
sexual sporulation	13	151	0.0860927	1
establishment of nucleus localization	1	33	0.030303	1
cell cycle	30	463	0.0647948	1
protein folding	1	90	0.0111111	1
cell adhesion	1	25	0.04	1
conjugation	7	53	0.132075	1
protein catabolic process	13	146	0.0890411	1
cellular protein modification process	33	431	0.0765661	1
ribosome biogenesis	3	168	0.0178571	1
biological_process	966	10070	0.0959285	1
cellular respiration	3	59	0.0508475	1
pathogenesis	11	122	0.0901639	1
transport	98	1106	0.0886076	1
vesicle-mediated transport	4	202	0.019802	1
cytokinesis	7	102	0.0686275	1
cytoskeleton organization	10	142	0.0704225	1
DNA metabolic process	17	311	0.0546624	1
lipid metabolic process	27	321	0.0841121	1
regulation of biological process	117	1238	0.0945073	1
filamentous growth	29	361	0.0803324	1
vitamin metabolic process	2	37	0.0540541	1
response to stress	44	684	0.0643275	1
response to chemical stimulus	52	524	0.0992366	1
cellular amino acid metabolic process	22	257	0.0856031	1
site of polarized growth	10	122	0.0819672	1
cytoskeleton	11	223	0.0493274	1
plasma membrane	26	314	0.0828025	1
membrane	128	1414	0.0905233	1
endoplasmic reticulum	13	383	0.0339426	1
chromosome	7	199	0.0351759	1
cytoplasmic membrane-bounded vesicle	1	48	0.0208333	1
Golgi apparatus	8	205	0.0390244	1
endomembrane system	10	257	0.0389105	1
actin cytoskeleton	5	48	0.104167	1
nucleolus	3	202	0.0148515	1
nucleus	138	2091	0.0659971	1
cytosol	82	1426	0.0575035	1
cellular_component	965	10064	0.0958863	1
mitochondrion	18	697	0.025825	1
peroxisome	4	90	0.0444444	1
microtubule cytoskeleton	8	170	0.0470588	1
vacuole	18	174	0.103448	1
cell cortex	7	104	0.0673077	1
lipase activity	1	26	0.0384615	1
signal transducer activity	5	37	0.135135	1
protein binding	26	410	0.0634146	1
transferase activity	75	846	0.0886525	1
nucleotidyltransferase activity	6	82	0.0731707	1
phosphatase activity	6	76	0.0789474	1
hydrolase activity	109	1206	0.0903814	1
protein kinase activity	12	137	0.0875912	1
molecular_function	965	10008	0.0964229	1
enzyme regulator activity	9	101	0.0891089	1
ligase activity	4	158	0.0253165	1
isomerase activity	5	80	0.0625	1
structural molecule activity	2	186	0.0107527	1
protein binding transcription factor activity	3	48	0.0625	1
lyase activity	16	148	0.108108	1
RNA binding	6	445	0.0134831	1
motor activity	3	20	0.15	1
