# Supplementary material for: An LaeA- and BrlA-Dependent Cellular Network Governs Tissue-Specific Secondary Metabolism in the Human Pathogen Aspergillus fumigatus
Source: mSphere. 2018 Mar 14;3(2):e00050-18. doi: 10.1128/mSphere.00050-18 (PMC5853485; doi:10.1128/mSphere.00050-18)
Supplement: TABLE S3 [file sph002182495st3.xlsx]

## Sheet: Sheet1
Table S3. All secondary metabolic gene clusters in Aspergillus fumigatus.
Cluster	Product, if known	Gene	Aspgd annotaiton
Cluster_1	.	Afu1g00970	Uncharacterized ORF; Has domain(s) with predicted role in transmembrane transport and integral to membrane localization
Cluster_1	.	Afu1g00980	Uncharacterized ORF; Has domain(s) with predicted UDP-N-acetylmuramate dehydrogenase activity, flavin adenine dinucleotide binding, oxidoreductase activity, oxidoreductase activity, acting on CH-OH group of donors activity
Cluster_1	.	Afu1g00990	Uncharacterized ORF; Has domain(s) with predicted nucleotide binding, oxidoreductase activity and role in metabolic process
Cluster_1	.	Afu1g01000	Uncharacterized ORF; Has domain(s) with predicted oxidoreductase activity, acting on paired donors, with incorporation or reduction of molecular oxygen, 2-oxoglutarate as one donor, and incorporation of one atom each of oxygen into both donors activity
Cluster_1	.	Afu1g01010	Uncharacterized ORF; Putative polyketide synthase (PKS), encoded in a predicted secondary metabolite gene cluster
Cluster_2	Nidulanin-like	Afu1g10270	Uncharacterized ORF; Ortholog of A. nidulans FGSC A4 : AN9179, A. niger CBS 513.88 : An11g04700, An08g02180, An16g02360, An04g03570 and A. oryzae RIB40 : AO090102000464, AO090005001449, AO090038000402
Cluster_2	Nidulanin-like	Afu1g10280	Uncharacterized ORF; Has domain(s) with predicted nucleic acid binding, zinc ion binding activity and intracellular localization
Cluster_2	Nidulanin-like	Afu1g10295	Uncharacterized ORF; Has domain(s) with predicted ATP binding, DNA binding, helicase activity, nucleic acid binding activity and nucleus localization
Cluster_2	Nidulanin-like	Afu1g10310	Uncharacterized ORF; Putative RNase L inhibitor of the ABC superfamily
Cluster_2	Nidulanin-like	Afu1g10320	Uncharacterized ORF; Ortholog of A. nidulans FGSC A4 : AN1249, A. niger CBS 513.88 : An08g02220, A. oryzae RIB40 : AO090038000398, A. niger ATCC 1015 : 52779-mRNA and Aspergillus wentii : Aspwe1_0168755
Cluster_2	Nidulanin-like	Afu1g10330	Uncharacterized ORF; Ortholog of A. niger CBS 513.88 : An08g02230, A. oryzae RIB40 : AO090038000397, A. niger ATCC 1015 : 208323-mRNA, Aspergillus wentii : Aspwe1_0036562 and Aspergillus versicolor : Aspve1_0079224
Cluster_2	Nidulanin-like	Afu1g10340	Uncharacterized ORF; Putative Mpv17/PMP22 family integral membrane protein; calcium induced
Cluster_2	Nidulanin-like	Afu1g10350	pgkA Verified ORF; Putative phosphoglycerate kinase; reacts with rabbit immunosera exposed to conidia; hypoxia induced protein; transcript up-regulated in conidia exposed to neutrophils; induced by gliotoxin exposure
Cluster_2	Nidulanin-like	Afu1g10360	Uncharacterized ORF; Ortholog(s) have cytoplasm, nucleus localization
Cluster_2	Nidulanin-like	Afu1g10370	Uncharacterized ORF; Putative MFS multidrug transporter
Cluster_2	Nidulanin-like	Afu1g10380	nrps1 Verified ORF; Non-ribosomal peptide synthetase (NRPS); essential for fumigaclavine C biosynthesis; mutant displays altered conidial surface morphology and hydrophilicity
Cluster_2	Nidulanin-like	Afu1g10390	abcB Uncharacterized ORF; Putative ABC multidrug transporter; transcript induced by voriconazole
Cluster_3	Ferricrocin	Afu1g17190	sidI Verified ORF; Putative long-chain-fatty-acid-CoA ligase; mevalonyl-CoA ligase; PTS2-dependent peroxisomal localization
Cluster_3	Ferricrocin	Afu1g17200	sidC Verified ORF; Putative non-ribosomal peptide synthetase (NRPS) involved in ferricrocin siderophore biosynthesis; expression is up-regulated by iron starvation and downregulated under iron-replete conditions
Cluster_4	Fusarielin-like	Afu1g17710	Uncharacterized ORF; Has domain(s) with predicted sequence-specific DNA binding RNA polymerase II transcription factor activity, zinc ion binding activity, role in regulation of transcription, DNA-dependent and nucleus localization
Cluster_4	Fusarielin-like	Afu1g17720	Uncharacterized ORF; Ortholog of A. clavatus NRRL 1 : ACLA_098880 and Aspergillus wentii : Aspwe1_0113704
Cluster_4	Fusarielin-like	Afu1g17723	Uncharacterized ORF; Has domain(s) with predicted carbohydrate binding, catalytic activity, isomerase activity and role in carbohydrate metabolic process, hexose metabolic process
Cluster_4	Fusarielin-like	Afu1g17725	Uncharacterized ORF; Has domain(s) with predicted electron carrier activity, heme binding, iron ion binding, oxidoreductase activity, acting on paired donors, with incorporation or reduction of molecular oxygen activity and role in oxidation-reduction process
Cluster_4	Fusarielin-like	Afu1g17730	Uncharacterized ORF; Has domain(s) with predicted nucleotide binding, oxidoreductase activity, transferase activity, transferring acyl groups other than amino-acyl groups, zinc ion binding activity and role in oxidation-reduction process
Cluster_4	Fusarielin-like	Afu1g17740	Uncharacterized ORF; Putative polyketide synthase (PKS), encoded in a predicted secondary metabolite gene cluster
Cluster_5	.	Afu2g01260	srbA Verified ORF; Sterol regulatory element binding protein (SREBP); basic helix-loop-helix leucine zipper DNA binding domain; role in the hypoxia response, iron homeostasis, ergosterol biosynthesis, resistance to azole drugs, maintenance of cell polarity
Cluster_5	.	Afu2g01270	Uncharacterized ORF; Has domain(s) with predicted oxidoreductase activity and role in oxidation-reduction process
Cluster_5	.	Afu2g01280	Uncharacterized ORF; Has domain(s) with predicted NAD binding, cofactor binding, nucleotide binding, oxidoreductase activity, acting on the CH-OH group of donors, NAD or NADP as acceptor activity and role in oxidation-reduction process
Cluster_5	.	Afu2g01290	Uncharacterized ORF; Putative polyketide synthase (PKS), encoded in a predicted secondary metabolite gene cluster
Cluster_5	.	Afu2g01300	Uncharacterized ORF; Ortholog of A. niger CBS 513.88 : An03g05130, Aspergillus wentii : Aspwe1_0307772, Aspergillus versicolor : Aspve1_0036298, Aspergillus zonatus : Aspzo1_0162149 and Aspergillus sydowii : Aspsy1_0086510
Cluster_5	.	Afu2g01310	Uncharacterized ORF; Ortholog of A. nidulans FGSC A4 : AN10993, A. niger CBS 513.88 : An03g05110, A. oryzae RIB40 : AO090701000405, A. niger ATCC 1015 : 50726-mRNA and Aspergillus wentii : Aspwe1_0173185
Cluster_5	.	Afu2g01320	Uncharacterized ORF; Has domain(s) with predicted ATP binding, ATPase activity, coupled to transmembrane movement of ions, phosphorylative mechanism, catalytic activity, cation-transporting ATPase activity, metal ion binding, nucleotide binding activity
Cluster_5	.	Afu2g01330	Uncharacterized ORF; Ortholog of A. nidulans FGSC A4 : AN7665, A. niger CBS 513.88 : An03g05100, A. niger ATCC 1015 : 213563-mRNA, Aspergillus wentii : Aspwe1_0113700 and Aspergillus sydowii : Aspsy1_0090349
Cluster_5	.	Afu2g01340	Uncharacterized ORF; Ortholog of A. fumigatus A1163 : AFUB_018420
Cluster_5	.	Afu2g01350	Uncharacterized ORF; Ortholog(s) have NAD+ kinase activity, NADH kinase activity, role in NADP biosynthetic process, cellular iron ion homeostasis and cytoplasm, nucleus localization
Cluster_5	.	Afu2g01360	Uncharacterized ORF; Ortholog(s) have methionine-R-sulfoxide reductase activity, role in cellular response to oxidative stress and cytoplasm, nucleus localization
Cluster_5	.	Afu2g01370	Uncharacterized ORF; Has domain(s) with predicted amino acid transmembrane transporter activity, role in amino acid transmembrane transport and membrane localization
Cluster_5	.	Afu2g01380	Uncharacterized ORF; Has domain(s) with predicted N-acetyltransferase activity
Cluster_5	.	Afu2g01390	Uncharacterized ORF; Ortholog(s) have trans-aconitate 3-methyltransferase activity and cytosol localization
Cluster_5	.	Afu2g01400	Uncharacterized ORF; Has domain(s) with predicted nucleotide binding, oxidoreductase activity and role in metabolic process
Cluster_5	.	Afu2g01410	Uncharacterized ORF; Ortholog of A. oryzae RIB40 : AO090701000824, Aspergillus wentii : Aspwe1_0041628, Aspergillus versicolor : Aspve1_0090015, Aspergillus zonatus : Aspzo1_0126601 and Aspergillus sydowii : Aspsy1_0163600
Cluster_6	.	Afu2g05700	Uncharacterized ORF; Ortholog of A. oryzae RIB40 : AO090001000687, N. fischeri NRRL 181 : NFIA_082420, Aspergillus flavus NRRL 3357 : AFL2T_09320, A. clavatus NRRL 1 : ACLA_068640 and Aspergillus acidus : Aspfo1_0474562
Cluster_6	.	Afu2g05710	Uncharacterized ORF; Ortholog of A. nidulans FGSC A4 : AN4092, AN7483, A. oryzae RIB40 : AO090001000688, A. niger ATCC 1015 : 207477-mRNA, Aspergillus versicolor : Aspve1_0043503 and Aspergillus zonatus : Aspzo1_0136484
Cluster_6	.	Afu2g05720	Uncharacterized ORF; Ortholog of A. nidulans FGSC A4 : AN7484, A. niger CBS 513.88 : An02g14170, A. oryzae RIB40 : AO090001000689, A. niger ATCC 1015 : 47182-mRNA and Aspergillus wentii : Aspwe1_0046318
Cluster_6	.	Afu2g05730	mirC Verified ORF; Putative siderophore transporter
Cluster_6	.	Afu2g05740	Uncharacterized ORF; Putative Rho-type GTPase
Cluster_6	.	Afu2g05750	Uncharacterized ORF; Has domain(s) with predicted hydrolase activity, acting on carbon-nitrogen (but not peptide) bonds, in linear amidines, metal ion binding activity
Cluster_6	.	Afu2g05760	Uncharacterized ORF; Putative beta-ketoacyl synthase
Cluster_6	.	Afu2g05770	Uncharacterized ORF; Ortholog of A. nidulans FGSC A4 : AN11747, A. niger CBS 513.88 : An02g14230, A. niger ATCC 1015 : 37595-mRNA, Aspergillus zonatus : Aspzo1_0136492 and Aspergillus carbonarius ITEM 5010 : Acar5010_212104
Cluster_6	.	Afu2g05780	Uncharacterized ORF; Has domain(s) with predicted mRNA guanylyltransferase activity and role in 7-methylguanosine mRNA capping
Cluster_6	.	Afu2g05790	Uncharacterized ORF; Oligosaccharyl transferase alpha subunit; transcript induced by exposure to human airway epithelial cells
Cluster_6	.	Afu2g05800	Uncharacterized ORF; Has domain(s) with predicted hydrolase activity, acting on glycosyl bonds activity
Cluster_6	.	Afu2g05810	Uncharacterized ORF; Putative dienelactone hydrolase
Cluster_6	.	Afu2g05820	Uncharacterized ORF; Ortholog(s) have riboflavin kinase activity, role in FMN biosynthetic process and mitochondrial inner membrane localization
Cluster_6	.	Afu2g05830	Uncharacterized ORF; Ortholog(s) have RNA polymerase II regulatory region sequence-specific DNA binding activity, role in carbon utilization and cytoplasm, nucleus localization
Cluster_6	.	Afu2g05840	Uncharacterized ORF; Putative MFS multidrug transporter; transcript up-regulated in conidia exposed to neutrophils
Cluster_6	.	Afu2g05850	Uncharacterized ORF; Has domain(s) with predicted nuclear chromosome localization
Cluster_7	DHN melanin spore pigment	Afu2g17530	abr2 Verified ORF; Laccase involved in conidial pigment biosynthesis
Cluster_7	DHN melanin spore pigment	Afu2g17540	abr1 Verified ORF; Multicopper oxidase involved in conidial pigment biosynthesis; transcript downregulated in response to voriconazole
Cluster_7	DHN melanin spore pigment	Afu2g17550	ayg1 Verified ORF; Conidial pigment biosynthesis protein with a role in polyketide shortening; required for synthesis of the 1,3,6,8-tetrahydroxynaphthalene; conidia-enriched protein
Cluster_7	DHN melanin spore pigment	Afu2g17560	arp2 Verified ORF; 1,3,6,8-tetrahydroxynaphthalene reductase involved in conidial pigment biosynthesis; conidia-enriched protein
Cluster_7	DHN melanin spore pigment	Afu2g17580	arp1 Verified ORF; Scytalone dehydratase involved in conidial pigment biosynthesis; mutants display increased C3 complement binding
Cluster_7	DHN melanin spore pigment	Afu2g17600	pksP Verified ORF; Polyketide synthase involved in biosynthesis of the conidial pigment; controlled in part by the cAMP/protein kinase A (PKA) signal transduction pathway; mutants fail to inhibit phagolysosome acidification
Cluster_8	Fumigaclavine	Afu2g17960	fgaOx3 Verified ORF; "Old yellow enzyme" required for festuclavine biosynthesis; acts on chanoclavine-I aldehyde 1 to yield festuclavine 2; present in the fumigaclavine C biosynthetic gene cluster
Cluster_8	Fumigaclavine	Afu2g17970	fgaFS Verified ORF; Putative festuclavine synthase with a role in festuclavine biosynthesis, present in the fumigaclavine C (fga) biosynthetic gene cluster
Cluster_8	Fumigaclavine	Afu2g17980	easK Verified ORF; P450 monooxygenase; member of the ergot alkaloid/fumigaclavine C (fga) biosynthesis gene cluster
Cluster_8	Fumigaclavine	Afu2g17990	fgaPT1 Verified ORF; Putative reverse prenyltransferase with a role in fumigaclavine C biosynthesis; catalyses the prenylation of fumigaclavine A at position C2; member of the fumigaclavine C (fga) gene cluster
Cluster_8	Fumigaclavine	Afu2g18000	fgaDH Verified ORF; Putative short-chain dehydrogenase, oxidoreductase with a predicted role in festuclavine biosynthesis, present in the fumigaclavine C (fga) biosynthetic gene cluster
Cluster_8	Fumigaclavine	Afu2g18010	easM Verified ORF; P450 monooxygenase; member of the ergot alkaloid/fumigaclavine C (fga) biosynthesis gene cluster
Cluster_8	Fumigaclavine	Afu2g18020	fgaAT Verified ORF; Protein with a predicted role in festuclavine biosynthesis, present in the fumigaclavine C (fga) biosynthetic gene cluster
Cluster_8	Fumigaclavine	Afu2g18030	fgaCat Verified ORF; Putative catalase with a predicted role in festuclavine biosynthesis, present in the fumigaclavine C (fga) biosynthetic gene cluster; transcript downregulated in response to voriconazole; required for chanoclavine-I production
Cluster_8	Fumigaclavine	Afu2g18040	dmaW Verified ORF; Putative 4-dimethylallyltryptophan synthase, involved in the production of ergot alkaloids; expression increased in vivo; present in the fumigaclavine C (fga) biosynthetic gene cluster
Cluster_8	Fumigaclavine	Afu2g18050	fgaOx1 Verified ORF; FAD-dependent oxidoreductase with a predicted role in festuclavine biosynthesis, present in the fumigaclavine C (fga) biosynthetic gene cluster; required for chanoclavine-I production
Cluster_8	Fumigaclavine	Afu2g18060	fgaMT Uncharacterized ORF; Putative N-methyltransferase that catalyzes the N-methylation of 4-dimethylallyltryptophan in the presence of S-adenosylmethionine; second pathway-specific enzyme in ergot alkaloid biosynthesis; fumigaclavine C (fga) gene cluster
Cluster_9	.	Afu3g01400	Uncharacterized ORF; Ortholog(s) have role in drug transmembrane transport
Cluster_9	.	Afu3g01410	Uncharacterized ORF; Putative polyketide synthase (PKS), encoded in a predicted secondary metabolite gene cluster
Cluster_9	.	Afu3g01420	Uncharacterized ORF; Ortholog of A. nidulans FGSC A4 : AN11117, A. niger CBS 513.88 : An12g07770, A. oryzae RIB40 : AO090120000171, A. niger ATCC 1015 : 201939-mRNA and Aspergillus wentii : Aspwe1_0148352, Aspwe1_0165444
Cluster_9	.	Afu3g01430	Uncharacterized ORF; Has domain(s) with predicted integral to membrane localization
Cluster_9	.	Afu3g01440	Uncharacterized ORF; Ortholog of A. nidulans FGSC A4 : AN3479, AN8495, AN3143, A. fumigatus Af293 : Afu3g13940, Afu4g03340, Afu5g07620 and A. niger CBS 513.88 : An13g02880, An09g04780
Cluster_9	.	Afu3g01450	Uncharacterized ORF; Putative 3-methyl-2-oxobutanoate dehydrogenase; transcript induced by voriconazole
Cluster_9	.	Afu3g01460	Uncharacterized ORF; Has domain(s) with predicted oxidoreductase activity and role in metabolic process
Cluster_9	.	Afu3g01470	Uncharacterized ORF; Ortholog of A. fumigatus Af293 : Afu1g17050, A. niger CBS 513.88 : An03g01670, An10g00970, An13g03140, A. oryzae RIB40 : AO090011000021, AO090026000122 and A. niger ATCC 1015 : 194603-mRNA, 45030-mRNA
Cluster_9	.	Afu3g01480	Uncharacterized ORF; Ortholog of A. nidulans FGSC A4 : AN8558, A. niger CBS 513.88 : An08g01070, An13g03160, A. oryzae RIB40 : AO090023000356, AO090012000921 and A. niger ATCC 1015 : 191772-mRNA
Cluster_10	.	Afu3g02450	Uncharacterized ORF; Ortholog of A. oryzae RIB40 : AO090124000005, N. fischeri NRRL 181 : NFIA_003660, Aspergillus flavus NRRL 3357 : AFL2T_08039, Aspergillus wentii : Aspwe1_0048316 and A. fumigatus A1163 : AFUB_045860
Cluster_10	.	Afu3g02460	Uncharacterized ORF; Has domain(s) with predicted ATP binding, protein kinase activity, protein tyrosine kinase activity, transferase activity, transferring phosphorus-containing groups activity and role in protein phosphorylation
Cluster_10	.	Afu3g02470	Uncharacterized ORF; Has domain(s) with predicted carbon-nitrogen ligase activity, with glutamine as amido-N-donor activity
Cluster_10	.	Afu3g02480	Uncharacterized ORF; Has domain(s) with predicted sequence-specific DNA binding RNA polymerase II transcription factor activity, zinc ion binding activity, role in regulation of transcription, DNA-dependent and nucleus localization
Cluster_10	.	Afu3g02500	Uncharacterized ORF; Putative protein kinase
Cluster_10	.	Afu3g02520	Uncharacterized ORF; Has domain(s) with predicted role in transmembrane transport and integral to membrane localization
Cluster_10	.	Afu3g02530	Uncharacterized ORF; Protein similar to polyketide synthases (PKS-like), encoded in a predicted secondary metabolite gene cluster
Cluster_10	.	Afu3g02540	Uncharacterized ORF; Ortholog of A. nidulans FGSC A4 : AN9006, A. fumigatus Af293 : Afu6g11710, Afu7g08440, Afu5g00145, A. niger CBS 513.88 : An09g05330 and A. oryzae RIB40 : AO090038000212
Cluster_10	.	Afu3g02550	Uncharacterized ORF
Cluster_10	.	Afu3g02560	Uncharacterized ORF
Cluster_10	.	Afu3g02570	Uncharacterized ORF; Putative polyketide synthase (PKS), encoded in a predicted secondary metabolite gene cluster
Cluster_10	.	Afu3g02580	Uncharacterized ORF; Has domain(s) with predicted nucleotide binding, oxidoreductase activity and role in metabolic process
Cluster_10	.	Afu3g02590	Uncharacterized ORF; Has domain(s) with predicted sequence-specific DNA binding RNA polymerase II transcription factor activity, zinc ion binding activity, role in regulation of transcription, DNA-dependent and nucleus localization
Cluster_10	.	Afu3g02600	Uncharacterized ORF
Cluster_10	.	Afu3g02610	Uncharacterized ORF; Has domain(s) with predicted role in transmembrane transport and integral to membrane localization
Cluster_10	.	Afu3g02620	Uncharacterized ORF; Has domain(s) with predicted oxidoreductase activity and role in metabolic process
Cluster_10	.	Afu3g02630	Uncharacterized ORF
Cluster_10	.	Afu3g02640	Uncharacterized ORF; Has domain(s) with predicted nucleotide binding activity
Cluster_10	.	Afu3g02650	Uncharacterized ORF; Has domain(s) with predicted DNA binding, chromatin binding activity
Cluster_10	.	Afu3g02670	Uncharacterized ORF; Protein similar to nonribosomal peptide synthases (NRPS-like), encoded in a predicted secondary metabolite gene cluster
Cluster_10	.	Afu3g02680	Uncharacterized ORF; Has domain(s) with predicted sequence-specific DNA binding RNA polymerase II transcription factor activity, zinc ion binding activity, role in regulation of transcription, DNA-dependent and nucleus localization
Cluster_10	.	Afu3g02700	Uncharacterized ORF; Ortholog(s) have role in asexual sporulation resulting in formation of a cellular spore and diterpenoid biosynthetic process, <a href="#GOsection">more</a>
Cluster_10	.	Afu3g02710	Uncharacterized ORF; Has domain(s) with predicted nucleotide binding, oxidoreductase activity, transferase activity, transferring acyl groups other than amino-acyl groups, zinc ion binding activity and role in oxidation-reduction process
Cluster_10	.	Afu3g02720	Uncharacterized ORF; Ortholog(s) have role in asperfuranone biosynthetic process
Cluster_10	.	Afu3g02740	Uncharacterized ORF; Has domain(s) with predicted ATP binding, protein kinase activity, transferase activity, transferring phosphorus-containing groups activity and role in protein phosphorylation
Cluster_10	.	Afu3g02750	Uncharacterized ORF; Has domain(s) with predicted DNA binding, sequence-specific DNA binding RNA polymerase II transcription factor activity, zinc ion binding activity and role in regulation of transcription, DNA-dependent, transcription, DNA-dependent
Cluster_10	.	Afu3g02760	Uncharacterized ORF; Putative MDR1 family ABC transporter; biofilm growth regulated protein
Cluster_11	Fusarine C	Afu3g03390	Uncharacterized ORF; Putative siderophore biosynthesis lipase/esterase
Cluster_11	Fusarine C	Afu3g03400	sidF Verified ORF; Hydroxyornithine transacylase; involved in extracellular siderophore biosynthesis; essential for triacetylfusarinine C biosynthesis; SrbA-regulated during hypoxia
Cluster_11	Fusarine C	Afu3g03410	sidH Verified ORF; Enoyl-CoA hydratase/isomerase family protein; mevalonyl-CoA hydratase; PTS1 receptor-mediated peroxisomal localization is essential for triacetylfusarinine C (TAFC) biosynthesis
Cluster_11	Fusarine C	Afu3g03420	sidD Verified ORF; Fusarinine C non-ribosomal peptide synthetase (NRPS) involved in extracellular siderophore biosynthesis; expression is up-regulated by iron starvation and downregulated under iron-replete conditions
Cluster_11	Fusarine C	Afu3g03430	sitT Uncharacterized ORF; Putative ABC multidrug transporter; biofilm growth regulated protein
Cluster_11	Fusarine C	Afu3g03440	mirD Verified ORF; Putative siderophore transporter; expression upregulated under low iron conditions; SrbA-regulated during hypoxia
Cluster_12	.	Afu3g03520	Uncharacterized ORF; Putative integral membrane protein
Cluster_12	.	Afu3g03530	Uncharacterized ORF; Has domain(s) with predicted oxidoreductase activity
Cluster_12	.	Afu3g03540	Uncharacterized ORF; Has domain(s) with predicted nucleotide binding, oxidoreductase activity, phosphopantetheine binding, transferase activity, transferring acyl groups other than amino-acyl groups, zinc ion binding activity
Cluster_12	.	Afu3g03550	Uncharacterized ORF; Ortholog of A. fumigatus A1163 : AFUB_044680
Cluster_12	.	Afu3g03560	Uncharacterized ORF; Putative coenzyme A disulfide reductase; transcript induced by exposure to human airway epithelial cells
Cluster_12	.	Afu3g03570	Uncharacterized ORF; Has domain(s) with predicted oleate hydratase activity and role in fatty acid metabolic process
Cluster_12	.	Afu3g03580	Uncharacterized ORF; Has domain(s) with predicted transferase activity, transferring acyl groups other than amino-acyl groups activity
Cluster_12	.	Afu3g03590	Uncharacterized ORF; Ortholog of N. fischeri NRRL 181 : NFIA_005780 and A. fumigatus A1163 : AFUB_044630
Cluster_12	.	Afu3g03600	Uncharacterized ORF; Has domain(s) with predicted hydrolase activity and role in metabolic process
Cluster_12	.	Afu3g03610	Uncharacterized ORF; Has domain(s) with predicted cellulase activity, hydrolase activity, hydrolyzing O-glycosyl compounds activity and role in polysaccharide catabolic process
Cluster_12	.	Afu3g03620	Uncharacterized ORF; Ortholog of A. nidulans FGSC A4 : AN8444/celA, A. fumigatus Af293 : Afu8g00680, A. niger CBS 513.88 : An03g05740, A. oryzae RIB40 : AO090138000033, AO090701000186 and A. niger ATCC 1015 : 50744-mRNA
Cluster_12	.	Afu3g03630	Uncharacterized ORF; Ortholog of A. oryzae RIB40 : AO090010000627, Aspergillus wentii : Aspwe1_0172575, Aspwe1_0734227, Aspergillus versicolor : Aspve1_0046771 and Aspergillus sydowii : Aspsy1_0093608
Cluster_13	HAS	Afu3g12890	hasA Verified ORF; C6 transcription factor; hexadehydroastechrome biosynthesis; orthologous member of the "has" secondary metabolite biosynthetic gene cluster of strain A1163; induced in conidia exposed to neutrophils; overexpression produces pink strains
Cluster_13	HAS	Afu3g12900	hasB Verified ORF; Putative transporter; absolutely required for hexadehydroastechrome biosynthesis; orthologous member of the "has" secondary metabolite biosynthetic gene cluster of strain A1163
Cluster_13	HAS	Afu3g12910	hasC Verified ORF; Putative O-methyltransferase; absolutely required for hexadehydroastechrome biosynthesis; orthologous member of the "has" secondary metabolite biosynthetic gene cluster of strain A1163; hypoxia induced protein
Cluster_13	HAS	Afu3g12920	nrps5 Verified ORF; Nonribosomal peptide synthase (NRPS); hexadehydroastechrome biosynthesis; orthologous member of the "has" secondary metabolite biosynthetic gene cluster of strain A1163; crosstalk with fumitremorgin pathway when the has pathway is disrupted
Cluster_13	HAS	Afu3g12930	hasE Verified ORF; 7-dimethylallyl tryptophan synthase; hexadehydroastechrome biosynthesis; catalyses the prenylation of L-tryptophan of the indole ring; orthologous member of the "has" secondary metabolite biosynthetic gene cluster of strain A1163
Cluster_13	HAS	Afu3g12940	hasF Uncharacterized ORF; C6 transcription factor; hexadehydroastechrome biosynthesis; orthologous member of the "has" secondary metabolite biosynthetic gene cluster of strain A1163
Cluster_13	HAS	Afu3g12950	hasG Verified ORF; FAD-binding domain protein; required for hexadehydroastechrome biosynthesis; orthologous member of the "has" secondary metabolite biosynthetic gene cluster of strain A1163; mutant produces astechrome instead of hexadehydroastechrome (HAS
Cluster_13	HAS	Afu3g12960	hasH Verified ORF; Putative cytochrome P450; absolutely required for hexadehydroastechrome biosynthesis; orthologous member of the "has" secondary metabolite biosynthetic gene cluster of strain A1163
Cluster_14	.	Afu3g13600	Uncharacterized ORF; Has domain(s) with predicted DNA binding, sequence-specific DNA binding RNA polymerase II transcription factor activity, zinc ion binding activity and role in regulation of transcription, DNA-dependent, transcription, DNA-dependent
Cluster_14	.	Afu3g13610	Uncharacterized ORF; Ortholog(s) have intracellular localization
Cluster_14	.	Afu3g13620	Uncharacterized ORF; Ortholog of A. niger CBS 513.88 : An11g03810, A. oryzae RIB40 : AO090023000589, A. niger ATCC 1015 : 38979-mRNA and Aspergillus wentii : Aspwe1_0038630, Aspwe1_0045728
Cluster_14	.	Afu3g13630	Uncharacterized ORF; Ortholog of A. fumigatus Af293 : Afu2g17160, Afu7g00570, A. niger CBS 513.88 : An15g01210, An09g06230, An09g04210, An01g07840 and A. niger ATCC 1015 : 40396-mRNA, 42948-mRNA, 43130-mRNA
Cluster_14	.	Afu3g13640	Uncharacterized ORF; Ortholog of A. oryzae RIB40 : AO090026000221, Aspergillus brasiliensis : Aspbr1_0189154, N. fischeri NRRL 181 : NFIA_063720 and Aspergillus flavus NRRL 3357 : AFL2T_07031
Cluster_14	.	Afu3g13650	Uncharacterized ORF; Has domain(s) with predicted carbohydrate binding, catalytic activity and role in carbohydrate catabolic process
Cluster_14	.	Afu3g13660	Uncharacterized ORF; Has domain(s) with predicted copper ion transmembrane transporter activity, role in copper ion transmembrane transport and integral to membrane localization
Cluster_14	.	Afu3g13670	Uncharacterized ORF; Putative siderochrome-iron transporter; transcript upregulated in response to amphotericin B
Cluster_14	.	Afu3g13680	Uncharacterized ORF; Has domain(s) with predicted alcohol O-acetyltransferase activity and role in alcohol metabolic process
Cluster_14	.	Afu3g13690	Uncharacterized ORF; Ortholog of N. fischeri NRRL 181 : NFIA_063670 and A. fumigatus A1163 : AFUB_035500
Cluster_14	.	Afu3g13700	Uncharacterized ORF; Has domain(s) with predicted catalytic activity, phosphopantetheine binding, transferase activity, transferring acyl groups other than amino-acyl groups activity and role in metabolic process
Cluster_14	.	Afu3g13710	Uncharacterized ORF; Has domain(s) with predicted GTP cyclohydrolase I activity, role in tetrahydrofolate biosynthetic process and cytoplasm localization
Cluster_14	.	Afu3g13720	Uncharacterized ORF; Has domain(s) with predicted oxidoreductase activity, acting on paired donors, with incorporation or reduction of molecular oxygen, 2-oxoglutarate as one donor, and incorporation of one atom each of oxygen into both donors activity
Cluster_14	.	Afu3g13730	nrps6 Uncharacterized ORF; Putative nonribosomal peptide synthase (NRPS), encoded in a predicted secondary metabolite gene cluster
Cluster_15	.	Afu3g14690	Uncharacterized ORF; Ortholog(s) have role in biotin biosynthetic process and peroxisome localization
Cluster_15	.	Afu3g14700	Uncharacterized ORF; Putative polyketide synthase (PKS), encoded in a predicted secondary metabolite gene cluster
Cluster_15	.	Afu3g14710	Uncharacterized ORF; Putative toxin biosynthesis protein
Cluster_15	.	Afu3g14720	Uncharacterized ORF; Has domain(s) with predicted role in transmembrane transport and integral to membrane localization
Cluster_15	.	Afu3g14730	Uncharacterized ORF; Has domain(s) with predicted transferase activity, transferring acyl groups other than amino-acyl groups activity
Cluster_15	.	Afu3g14740	Uncharacterized ORF; Ortholog of A. fumigatus A1163 : AFUB_034480
Cluster_15	.	Afu3g14750	Uncharacterized ORF; Has domain(s) with predicted DNA binding, zinc ion binding activity, role in transcription, DNA-dependent and nucleus localization
Cluster_15	.	Afu3g14760	Uncharacterized ORF; Ortholog(s) have role in steroid metabolic process
Cluster_15	.	Afu3g14770	Uncharacterized ORF; Has domain(s) with predicted catalytic activity, coenzyme binding, nucleotide binding activity and role in cellular metabolic process
Cluster_16	.	Afu3g15250	Uncharacterized ORF; Ortholog(s) have extracellular region localization
Cluster_16	.	Afu3g15260	Uncharacterized ORF; Ortholog of A. fumigatus A1163 : AFUB_033960
Cluster_16	.	Afu3g15270	nrps7 Uncharacterized ORF; Putative nonribosomal peptide synthase (NRPS), encoded in a predicted secondary metabolite gene cluster
Cluster_16	.	Afu3g15280	Uncharacterized ORF; Ortholog of A. nidulans FGSC A4 : AN3975, AN9193/llmJ, AN2891 and A. fumigatus Af293 : Afu1g10150, Afu2g04380, Afu3g15150, Afu6g03300
Cluster_16	.	Afu3g15290	Uncharacterized ORF; Has domain(s) with predicted sequence-specific DNA binding RNA polymerase II transcription factor activity, zinc ion binding activity, role in regulation of transcription, DNA-dependent and nucleus localization
Cluster_16	.	Afu3g15300	Uncharacterized ORF; Has domain(s) with predicted role in transmembrane transport and integral to membrane localization
Cluster_17	Endocrocin	Afu4g00210	encA Verified ORF; Polyketide synthase involved in endocrocin biosynthesis; member of the enc secondary metabolite gene cluster; mutant spores show decreased virulence in zebrafish at 25 degrees, a favorable temperature for endocrocin production
Cluster_17	Endocrocin	Afu4g00220	encB Verified ORF; Metallo-beta-lactamase domain protein; predicted hydrolase; member of the enc secondary metabolite gene cluster
Cluster_17	Endocrocin	Afu4g00225	encC Verified ORF; Anthrone oxidase involved in endocrocin biosynthesis; member of the enc secondary metabolite gene cluster
Cluster_17	Endocrocin	Afu4g00230	encD Verified ORF; 2-oxoglutarate-Fe(II) type oxidoreductase involved in endocrocin biosynthesis; member of the enc secondary metabolite gene cluster; transcript downregulated in response to voriconazole
Cluster_18	Trypacidin	Afu4g14460	Uncharacterized ORF; Has domain(s) with predicted methyltransferase activity and role in metabolic process
Cluster_18	Trypacidin	Afu4g14470	Uncharacterized ORF; Ortholog of A. nidulans FGSC A4 : AN1088, A. fumigatus Af293 : Afu8g00430, A. niger CBS 513.88 : An07g00070, An07g00010, An02g08300, An11g06450 and A. oryzae RIB40 : AO090001000323
Cluster_18	Trypacidin	Afu4g14480	Uncharacterized ORF; Ortholog of A. nidulans FGSC A4 : AN11017, AN12099, A. oryzae RIB40 : AO090026000010, N. fischeri NRRL 181 : NFIA_101640, NFIA_101900 and Aspergillus wentii : Aspwe1_0034275
Cluster_18	Trypacidin	Afu4g14490	Uncharacterized ORF; Putative dihydrogeodin oxidase
Cluster_18	Trypacidin	Afu4g14500	Uncharacterized ORF; Ortholog(s) have role in monodictyphenone biosynthetic process, xanthone-containing compound biosynthetic process
Cluster_18	Trypacidin	Afu4g14510	Uncharacterized ORF; Has domain(s) with predicted methyltransferase activity
Cluster_18	Trypacidin	Afu4g14520	Uncharacterized ORF; Ortholog(s) have role in monodictyphenone biosynthetic process, xanthone-containing compound biosynthetic process
Cluster_18	Trypacidin	Afu4g14530	gstC Verified ORF; Putative theta class glutathione S-transferase
Cluster_18	Trypacidin	Afu4g14540	Uncharacterized ORF; Ortholog(s) have sequence-specific DNA binding, sequence-specific DNA binding transcription factor activity
Cluster_18	Trypacidin	Afu4g14550	Uncharacterized ORF; Ortholog(s) have transcription coactivator activity
Cluster_18	Trypacidin	Afu4g14560	Uncharacterized ORF; Putative polyketide synthase (PKS), encoded in a predicted secondary metabolite gene cluster
Cluster_18	Trypacidin	Afu4g14570	Uncharacterized ORF; Has domain(s) with predicted hydrolase activity
Cluster_18	Trypacidin	Afu4g14580	Uncharacterized ORF; Has domain(s) with predicted O-methyltransferase activity
Cluster_19	helvolic acid	Afu4g14770	osc3 Verified ORF; Putative oxidosqualene:protostadienol cyclase (OSPC) which is involved in the biosynthesis of the antibiotic helvolic acid; SrbA-regulated during hypoxia
Cluster_19	helvolic acid	Afu4g14780	cyp5081A1 Verified ORF; Putative cytochrome P450 monooxygenase with a predicted role in helvonic acid biosynthesis
Cluster_19	helvolic acid	Afu4g14790	cyp5081B1 Verified ORF; Putative cytochrome P450 monooxygenase with a predicted role in helvonic acid biosynthesis
Cluster_19	helvolic acid	Afu4g14800	sdr1 Verified ORF; Putative short chain dehydrogenase with a predicted role in helvonic acid biosynthesis
Cluster_19	helvolic acid	Afu4g14810	cyp5081D1 Verified ORF; Putative cytochrome P450 monooxygenase with a predicted role in helvonic acid biosynthesis
Cluster_19	helvolic acid	Afu4g14820	Verified ORF; Putative transferase family protein with a predicted role in helvonic acid biosynthesis
Cluster_19	helvolic acid	Afu4g14830	cyp5081C1 Verified ORF; Putative cytochrome P450 monooxygenase with a predicted role in helvonic acid biosynthesis
Cluster_19	helvolic acid	Afu4g14840	Verified ORF; Putative transferase family protein with a predicted role in helvonic acid biosynthesis
Cluster_19	helvolic acid	Afu4g14850	Verified ORF; Putative 3-ketosteroid 1-dehydrogenase with a predicted role in helvonic acid biosynthesis
Cluster_33	.	Afu5g00100	Uncharacterized ORF; Ortholog of A. nidulans FGSC A4 : AN9205, AN9209, A. fumigatus Af293 : Afu8g01840, Afu7g06523, Afu3g02685 and A. niger CBS 513.88 : An05g01030, An13g03050, An16g01380
Cluster_33	.	Afu5g00110	Uncharacterized ORF; Putative squalene-hopene-cyclase
Cluster_33	.	Afu5g00120	Uncharacterized ORF; Putative cytochrome P450 oxidoreductase/alkane hydroxylase
Cluster_33	.	Afu5g00130	Uncharacterized ORF; Ortholog of A. nidulans FGSC A4 : AN5461, A. niger CBS 513.88 : An01g00570, A. niger ATCC 1015 : 170427-mRNA, Aspergillus wentii : Aspwe1_0022994 and Aspergillus versicolor : Aspve1_0039792
Cluster_33	.	Afu5g00135	Uncharacterized ORF; Has domain(s) with predicted sequence-specific DNA binding RNA polymerase II transcription factor activity, zinc ion binding activity, role in regulation of transcription, DNA-dependent and nucleus localization
Cluster_20	.	Afu5g10120	Uncharacterized ORF; Protein similar to nonribosomal peptide synthases (NRPS-like), encoded in a predicted secondary metabolite gene cluster
Cluster_20	.	Afu5g10130	Uncharacterized ORF; Putative bZIP transcription factor
Cluster_20	.	Afu5g10140	Uncharacterized ORF; Has domain(s) with predicted role in transmembrane transport and integral to membrane localization
Cluster_20	.	Afu5g10150	Uncharacterized ORF; Ortholog of A. niger ATCC 1015 : 192784-mRNA
Cluster_20	.	Afu5g10160	Uncharacterized ORF; Has domain(s) with predicted nucleotide binding activity
Cluster_20	.	Afu5g10170	Uncharacterized ORF; Ortholog of A. oryzae RIB40 : AO090103000463, Aspergillus wentii : Aspwe1_0270838, Aspergillus versicolor : Aspve1_0080550, Aspve1_0124007 and Aspergillus sydowii : Aspsy1_0054176, Aspsy1_0138741
Cluster_20	.	Afu5g10180	Uncharacterized ORF; Has domain(s) with predicted oxidoreductase activity and role in metabolic process
Cluster_20	.	Afu5g10190	Uncharacterized ORF; Ortholog of A. nidulans FGSC A4 : AN11712, A. oryzae RIB40 : AO090005000197, A. niger ATCC 1015 : 187977-mRNA, Aspergillus versicolor : Aspve1_0127696 and Aspergillus brasiliensis : Aspbr1_0185220
Cluster_20	.	Afu5g10200	Uncharacterized ORF; Ortholog of Aspergillus glaucus : Aspgl1_1497906, N. fischeri NRRL 181 : NFIA_077060 and A. fumigatus A1163 : AFUB_057800
Cluster_20	.	Afu5g10210	Uncharacterized ORF; Ortholog of A. fumigatus Af293 : Afu8g05930, A. niger CBS 513.88 : An14g04490, A. oryzae RIB40 : AO090010000532, Aspergillus wentii : Aspwe1_0038722 and A. niger ATCC 1015 : 41820-mRNA
Cluster_20	.	Afu5g10220	Uncharacterized ORF; Has domain(s) with predicted nucleotide binding, oxidoreductase activity, transferase activity, transferring acyl groups other than amino-acyl groups, zinc ion binding activity and role in oxidation-reduction process
Cluster_21	.	Afu5g12700	Uncharacterized ORF
Cluster_21	.	Afu5g12710	Uncharacterized ORF; SET domain protein; transcript repressed by exposure to human airway epithelial cells
Cluster_21	.	Afu5g12720	Uncharacterized ORF; Has domain(s) with predicted ATP binding, ATPase activity, ATPase activity, coupled to transmembrane movement of substances, nucleoside-triphosphatase activity, nucleotide binding activity and role in transmembrane transport
Cluster_21	.	Afu5g12730	nrps8 Verified ORF; Putative non-ribosomal peptide synthetase (NRPS); mutants display increased virulence in G. mellonella and in mice; required for wild-type hyphal growth and conidial germination
Cluster_21	.	Afu5g12740	Uncharacterized ORF; Has domain(s) with predicted role in transmembrane transport and integral to membrane localization
Cluster_21	.	Afu5g12750	Uncharacterized ORF; Ortholog of A. fumigatus Af293 : Afu3g01970, Aspergillus glaucus : Aspgl1_0041136, Aspgl1_0058231, N. fischeri NRRL 181 : NFIA_060320, NFIA_074450 and Aspergillus fumigatus A1163 : AFUB_046440
Cluster_21	.	Afu5g12760	Uncharacterized ORF; Has domain(s) with predicted nucleic acid binding, zinc ion binding activity
Cluster_21	.	Afu5g12770	Uncharacterized ORF; Has domain(s) with predicted hydrolase activity
Cluster_21	.	Afu5g12780	Uncharacterized ORF; Ortholog of A. nidulans FGSC A4 : AN8430, A. niger CBS 513.88 : An18g00330, A. oryzae RIB40 : AO090010000134, A. niger ATCC 1015 : 187859-mRNA and Aspergillus wentii : Aspwe1_0449405
Cluster_21	.	Afu5g12790	Uncharacterized ORF; Ortholog(s) have 3-hydroxyisobutyryl-CoA hydrolase activity and mitochondrion localization
Cluster_22	fumisoquin	Afu6g03430	Uncharacterized ORF; Putative C6 finger domain protein
Cluster_22	fumisoquin	Afu6g03440	Uncharacterized ORF; Putative fructosyl amine; transcript induced by voriconazole
Cluster_22	fumisoquin	Afu6g03450	Uncharacterized ORF; Ortholog of A. oryzae RIB40 : AO090001000013/wykH, AO090102000466, Aspergillus versicolor : Aspve1_0401363, Aspergillus zonatus : Aspzo1_0029861 and Aspergillus carbonarius ITEM 5010 : Acar5010_134030
Cluster_22	fumisoquin	Afu6g03460	Uncharacterized ORF; Has domain(s) with predicted ATP binding, catalytic activity
Cluster_22	fumisoquin	Afu6g03470	abcD Uncharacterized ORF; Putative MDR1 family ABC transporter; biofilm growth regulated protein
Cluster_22	fumisoquin	Afu6g03480	Uncharacterized ORF; Protein similar to nonribosomal peptide synthases (NRPS-like), encoded in a predicted secondary metabolite gene cluster
Cluster_22	fumisoquin	Afu6g03490	Uncharacterized ORF; Has domain(s) with predicted oxidoreductase activity and role in metabolic process
Cluster_23	.	Afu6g08540	Uncharacterized ORF; Has domain(s) with predicted sequence-specific DNA binding RNA polymerase II transcription factor activity, zinc ion binding activity, role in regulation of transcription, DNA-dependent and nucleus localization
Cluster_23	.	Afu6g08550	Uncharacterized ORF; Has domain(s) with predicted DNA binding, sequence-specific DNA binding RNA polymerase II transcription factor activity, zinc ion binding activity and role in regulation of transcription, DNA-dependent, transcription, DNA-dependent
Cluster_23	.	Afu6g08560	Uncharacterized ORF; Protein similar to nonribosomal peptide synthases (NRPS-like), encoded in a predicted secondary metabolite gene cluster
Cluster_23	.	Afu6g08570	Uncharacterized ORF; Has domain(s) with predicted DNA-directed DNA polymerase activity, damaged DNA binding activity and role in DNA repair
Cluster_23	.	Afu6g08580	fkbp4 Uncharacterized ORF; Putative FK506-binding protein (FKBP)-type peptidyl-prolyl cis-trans isomerase
Cluster_24	.	Afu6g09580	Uncharacterized ORF; Member of the gliotoxin biosynthetic gene cluster; higher expression in biofilm vs planktonic cells
Cluster_24	.	Afu6g09590	Uncharacterized ORF; Has domain(s) with predicted nucleotide binding, oxidoreductase activity, transferase activity, transferring acyl groups other than amino-acyl groups, zinc ion binding activity and role in oxidation-reduction process
Cluster_24	.	Afu6g09600	Uncharacterized ORF; Has domain(s) with predicted hydrolase activity and role in metabolic process
Cluster_24	.	Afu6g09610	nrps9 Uncharacterized ORF; Putative nonribosomal peptide synthase (NRPS), encoded in a predicted secondary metabolite gene cluster
Cluster_24	.	Afu6g09620	Uncharacterized ORF; Has domain(s) with predicted transferase activity, transferring acyl groups other than amino-acyl groups activity
Cluster_25	gliotoxin	Afu6g09630	gliZ Verified ORF; Zn2Cys6 binuclear transcription factor, regulates genes required for gliotoxin biosynthesis; encoded in the gliotoxin biosynthetic gene cluster
Cluster_25	gliotoxin	Afu6g09640	gliI Verified ORF; Predicted 1-aminocyclopropane-1-carboxylic acid synthase required for gliotoxin biosynthesis; encoded in the gliotoxin biosynthetic gene cluster; concomitantly cleaves two CS bonds, along with the formation of ammonia and pyruvate
Cluster_25	gliotoxin	Afu6g09650	gliJ Verified ORF; Predicted membrane dipeptidase, encoded in the putative gliotoxin biosynthetic gene cluster; higher expression in biofilm
Cluster_25	gliotoxin	Afu6g09660	gliP Verified ORF; Non-ribosomal peptide synthetase encoded in the gliotoxin biosynthetic gene cluster; catalyzes the first step in gliotoxin biosynthesis; regulated by the transcription factor StuA; expression increases in vivo
Cluster_25	gliotoxin	Afu6g09670	gliC Verified ORF; Predicted cytochrome P450 monooxygenase, encoded in the putative gliotoxin biosynthetic gene cluster; acts upstream of GliG in the gliotoxin biosynthesis pathway; required for gliotoxin biosynthesis
Cluster_25	gliotoxin	Afu6g09680	gliM Verified ORF; Predicted O-methyltransferase, encoded in the putative gliotoxin biosynthetic gene cluster
Cluster_25	gliotoxin	Afu6g09690	gliG Verified ORF; Glutathione S-transferase encoded in the gliotoxin biosynthetic gene cluster; required for gliotoxin biosynthesis; increased expression in biofilm; induced by gliotoxin in some strains; not involved in self-protection against gliotoxin
Cluster_25	gliotoxin	Afu6g09700	gliK Verified ORF; Protein essential for gliotoxin biosynthesis, encoded in the putative gliotoxin biosynthetic gene cluster
Cluster_25	gliotoxin	Afu6g09710	gliA Verified ORF; Predicted major facilitator type glioxin transporter, encoded in the putative gliotoxin biosynthetic gene cluster
Cluster_25	gliotoxin	Afu6g09720	gliN Verified ORF; Predicted methyltransferase, encoded in the putative gliotoxin biosynthetic gene cluster
Cluster_25	gliotoxin	Afu6g09730	gliF Verified ORF; Predicted cytochrome P450 monooxygenase, encoded in the putative gliotoxin biosynthetic gene cluster
Cluster_25	gliotoxin	Afu6g09740	gliT Verified ORF; Gliotoxin sulfhydryl oxidase required for gliotoxin biosynthesis; encoded in gliotoxin biosynthetic gene cluster; involved in self-protection against exogenous gliotoxin; induced in biofilm; immunoreactive; no human homolog
Cluster_26	Fumiquinozalines	Afu6g12040	Verified ORF; Putative major facilitator superfamily (MFS) transporter; member of the fumiquinazoline biosynthetic cluster
Cluster_26	Fumiquinozalines	Afu6g12050	nrps11 Verified ORF; Putative non-ribosomal peptide synthetase (NRPS); member of the fumiquinazoline biosynthetic cluster; essential for fumigaclavine C biosynthesis; transcript downregulated in response to voriconazole
Cluster_26	Fumiquinozalines	Afu6g12060	Verified ORF; Putative monooxygenase (FAD); member of the fumiquinazoline biosynthetic cluster
Cluster_26	Fumiquinozalines	Afu6g12070	Verified ORF; Flavoprotein amide oxidase (FAD); has FAD activity; member of the fumiquinazoline biosynthetic cluster; may contain an N-terminal signal sequence and multiple N-glycosylation sites; transcript downregulated in response to voriconazole
Cluster_26	Fumiquinozalines	Afu6g12080	nrps12 Verified ORF; Putative non-ribosomal peptide synthetase (NRPS); member of the fumiquinazoline biosynthetic cluster
Cluster_27	Pyripyropene A	Afu6g13920	Uncharacterized ORF; Putative adenylate-forming enzyme
Cluster_27	Pyripyropene A	Afu6g13930	Uncharacterized ORF; Putative polyketide synthase (PKS), encoded in a predicted secondary metabolite gene cluster
Cluster_27	Pyripyropene A	Afu6g13940	Uncharacterized ORF; Ortholog(s) have catalytic activity and role in steroid metabolic process
Cluster_27	Pyripyropene A	Afu6g13945	Uncharacterized ORF; Has domain(s) with predicted electron carrier activity, heme binding, iron ion binding, monooxygenase activity, oxidoreductase activity, acting on paired donors, with incorporation or reduction of molecular oxygen activity
Cluster_27	Pyripyropene A	Afu6g13950	Uncharacterized ORF; Ortholog(s) have role in austinol biosynthetic process, dehydroaustinol biosynthetic process
Cluster_27	Pyripyropene A	Afu6g13970	Uncharacterized ORF; Ortholog(s) have role in austinol biosynthetic process, dehydroaustinol biosynthetic process
Cluster_27	Pyripyropene A	Afu6g13980	Uncharacterized ORF; Putative prenyltransferase
Cluster_27	Pyripyropene A	Afu6g13990	Uncharacterized ORF; Ortholog(s) have role in chanoclavine-I biosynthetic process, emericellamide A biosynthetic process
Cluster_27	Pyripyropene A	Afu6g14000	Uncharacterized ORF; Ortholog of A. nidulans FGSC A4 : AN5283, AN2708, AN1572, AN7419, A. fumigatus Af293 : Afu8g05970, A. niger CBS 513.88 : An07g02380, An08g07270 and A. oryzae RIB40 : AO090026000716, AO090005000543
Cluster_28	neosartoricin	Afu7g00120	nscB Verified ORF; Putative metallo-beta-lactamase-like thioesterase; encoded within the nsc/fcc secondary metabolite gene cluster; role in neosartoricin A and fumicycline A biosynthesis; induced by contact with the bacterium Streptomyces rapamycinicus
Cluster_28	neosartoricin	Afu7g00130	nscR Verified ORF; Pathway-specific Zn(II)2Cys6 transcriptional factor; encoded within the nsc/fcc secondary metabolite gene cluster; role in neosartoricin and fumicycline A biosynthesis; induced by contact with the bacterium Streptomyces rapamycinicus
Cluster_28	neosartoricin	Afu7g00150	nscC Verified ORF; Putative flavin-dependent monooxygenase; encoded within the nsc/fcc secondary metabolite gene cluster; role in neosartoricin and fumicycline A biosynthesis
Cluster_28	neosartoricin	Afu7g00160	nscA Verified ORF; Putative polyketide synthase (PKS), encoded in the nsc/fcc secondary metabolite gene cluster; role in neosartoricin and fumicycline A biosynthesis; induced by contact with the bacterium Streptomyces rapamycinicus
Cluster_28	neosartoricin	Afu7g00170	nscD Verified ORF; Dimethylallyl tryptophan synthase; polycyclic prenyltransferase; encoded within the nsc/fcc secondary metabolite gene cluster; role in neosartoricin and fumicycline A biosynthesis; induced by contact with Streptomyces rapamycinicus
Cluster_28	neosartoricin	Afu7g00180	nscE Verified ORF; NAD-dependent epimerase/dehydratase; encoded within the nsc/fcc secondary metabolite gene cluster; role in neosartoricin and fumicycline A biosynthesis; induced by contact with the bacterium Streptomyces rapamycinicus
Cluster_29	Fumitremorgin	Afu8g00170	ftmA Verified ORF; Putative non-ribosomal peptide synthetase (NRPS), brevianamide F synthetase; plays a role in fumitremorgin B synthesis
Cluster_29	Fumitremorgin	Afu8g00190	ftmC Uncharacterized ORF; Putative cytochrome P450 with a role in fumitremorgin B synthesis
Cluster_29	Fumitremorgin	Afu8g00200	ftmD Verified ORF; O-methyltransferase with a role in fumitremorgin B synthesis; catalyzes the conversion of 6-hydroxytryprostatin B into tryprostatin A; R202L mutation in strain Af293 blocks fumitremorgin B synthesis in this strain
Cluster_29	Fumitremorgin	Afu8g00210	ftmPT1 Verified ORF; Putative brevianamide F prenyltransferase, predicted to convert brevianamide F to tryprostatin B; involved in the biosynthesis of fumitremorgins
Cluster_29	Fumitremorgin	Afu8g00220	ftmE Uncharacterized ORF; Cytochrome P450 with a predicted role in fumitremorgin B synthesis
Cluster_29	Fumitremorgin	Afu8g00230	ftmF Verified ORF; Non-heme Fe(II) and alpha-ketoglutarate-dependent dioxygenase; phytanoyl-CoA dioxygenase family protein; catalyses the conversion of fumitremorgin B to verruculogen
Cluster_29	Fumitremorgin	Afu8g00240	ftmG Uncharacterized ORF; Putative cytochrome P450 with a predicted role in fumitremorgin B synthesis
Cluster_29	Fumitremorgin	Afu8g00250	ftmPT2 Verified ORF; Putative prenyltransferase involved in fumitremorgin B biosynthesis
Cluster_29	Fumitremorgin	Afu8g00260	ftmI Uncharacterized ORF; Putative ankyrin repeat protein with a predicted role in fumitremorgin B synthesis
Cluster_30	Fumagillin and pseurotin	Afu8g00370	fma-PKS Verified ORF; Polyketide synthase (PKS), encoded in the fma (fumagillin) secondary metabolite gene cluster; required for fumagillin biosynthesis
Cluster_30	Fumagillin and pseurotin	Afu8g00380	fma-AT Verified ORF; Putative alpha/beta hydrolase; encoded in the fma (fumagillin) secondary metabolite gene cluster
Cluster_30	Fumagillin and pseurotin	Afu8g00390	Verified ORF; Predicted O-methyltransferase; encoded in the fma (fumagillin) secondary metabolite gene cluster
Cluster_30	Fumagillin and pseurotin	Afu8g00400	Verified ORF; Protein of unknown function; encoded in the fma (fumagillin) secondary metabolite gene cluster
Cluster_30	Fumagillin and pseurotin	Afu8g00410	metAP Verified ORF; Methionine aminopeptidase type II; required for mycotoxin synthesis; induced by growth on BSA as a sole nitrogen source; encoded in the fma (fumagillin) secondary metabolite gene cluster
Cluster_30	Fumagillin and pseurotin	Afu8g00420	Verified ORF; C6 zinc finger domain protein; transcript induced by voriconazole; encoded in the fma (fumagillin) secondary metabolite gene cluster
Cluster_30	Fumagillin and pseurotin	Afu8g00430	Verified ORF; Ortholog of A. nidulans AN1088; hypoxia induced protein; encoded in the fma (fumagillin) secondary metabolite gene cluster
Cluster_30	Fumagillin and pseurotin	Afu8g00440	Verified ORF; Baeyer-Villiger monooxygenase (BVMO); hypoxia induced protein; encoded in the fma (fumagillin) secondary metabolite gene cluster
Cluster_30	Fumagillin and pseurotin	Afu8g00460	Verified ORF; Predicted aminopeptidase, metalloexopeptidase; encoded in the fma (fumagillin) secondary metabolite gene cluster
Cluster_30	Fumagillin and pseurotin	Afu8g00470	Verified ORF; Protein of unknown function; encoded in the fma (fumagillin) secondary metabolite gene cluster
Cluster_30	Fumagillin and pseurotin	Afu8g00480	Verified ORF; Putative iron-dependent oxygenase; encoded in the fma (fumagillin) secondary metabolite gene cluster
Cluster_30	Fumagillin and pseurotin	Afu8g00490	Verified ORF; Putative polyketide synthase; higher expression in 48 h biofilm vs planktonic cells; encoded in the fma (fumagillin) secondary metabolite gene cluster
Cluster_30	Fumagillin and pseurotin	Afu8g00500	Verified ORF; Putative acetate-CoA ligase; encoded in the fma (fumagillin) secondary metabolite gene cluster
Cluster_30	Fumagillin and pseurotin	Afu8g00510	Verified ORF; Predicted oxidoreductase; encoded in the fma (fumagillin) secondary metabolite gene cluster
Cluster_30	Fumagillin and pseurotin	Afu8g00520	fma-TC Verified ORF; Membrane-bound terpene cyclase; encoded in the fma (fumagillin) secondary metabolite gene cluster; predicted to be responsible for the cyclization of farnesyl-PP to sesquiterpene beta-trans-bergamotene; required for fumagillin biosynthesis
Cluster_30	Fumagillin and pseurotin	Afu8g00530	Uncharacterized ORF; Putative alpha/beta hydrolase; member of the pseurotin A gene cluster; hypoxia induced protein
Cluster_30	Fumagillin and pseurotin	Afu8g00540	nrps14 Verified ORF; Non-ribosomal peptide synthetase (NRPS); PKS/NRPS hybrid; multidomain protein; required for pseurotin A production; pseurotin A gene cluster member; transcript induced by voriconazole; induced by hypoxia and in infected mouse lungs
Cluster_30	Fumagillin and pseurotin	Afu8g00550	Verified ORF; Putative methyl transferase; member of the pseurotin A gene cluster; conidia-enriched protein; hypoxia induced protein
Cluster_30	Fumagillin and pseurotin	Afu8g00560	Uncharacterized ORF; Putative P450 monooxygenase; member of the pseurotin A gene cluster; transcript induced by voriconazole
Cluster_30	Fumagillin and pseurotin	Afu8g00570	Uncharacterized ORF; Putative hydrolase; member of the pseurotin A gene cluster
Cluster_30	Fumagillin and pseurotin	Afu8g00580	elfB Uncharacterized ORF; Putative elongation factor ElfB
Cluster_31	.	Afu8g01630	Uncharacterized ORF; Has domain(s) with predicted oxidoreductase activity and role in oxidation-reduction process
Cluster_31	.	Afu8g01640	Uncharacterized ORF; Protein similar to nonribosomal peptide synthases (NRPS-like), encoded in a predicted secondary metabolite gene cluster
Cluster_32	.	Afu8g02350	Uncharacterized ORF; Putative polyketide synthase (PKS), encoded in a predicted secondary metabolite gene cluster
Cluster_32	.	Afu8g02360	Uncharacterized ORF; Ortholog of A. fumigatus A1163 : AFUB_084230
Cluster_32	.	Afu8g02380	Uncharacterized ORF; Ortholog(s) have role in austinol biosynthetic process, dehydroaustinol biosynthetic process
Cluster_32	.	Afu8g02390	Uncharacterized ORF; Ortholog of N. fischeri NRRL 181 : NFIA_096060 and A. fumigatus A1163 : AFUB_084210
Cluster_32	.	Afu8g02400	Uncharacterized ORF; Has domain(s) with predicted role in isoprenoid biosynthetic process
Cluster_32	.	Afu8g02410	Uncharacterized ORF; Has domain(s) with predicted prenyltransferase activity and integral to membrane localization
Cluster_32	.	Afu8g02420	Uncharacterized ORF; Ortholog of A. nidulans FGSC A4 : AN8906, A. niger CBS 513.88 : An03g06440, A. oryzae RIB40 : AO090010000669, A. niger ATCC 1015 : 126819-mRNA and Aspergillus wentii : Aspwe1_0122188
Cluster_32	.	Afu8g02430	Uncharacterized ORF; Putative alcohol dehydrogenase
Cluster_32	.	Afu8g02440	erg25 Uncharacterized ORF; Putative c-4 methyl sterol oxidase with a predicted role in ergosterol biosynthesis; repressed by exposure to artemisinin; SrbA-regulated during hypoxia
Cluster_32	.	Afu8g02450	Uncharacterized ORF; Ortholog of A. nidulans FGSC A4 : AN8913, A. oryzae RIB40 : AO090010000666, Aspergillus wentii : Aspwe1_0177732, Aspergillus versicolor : Aspve1_0396039 and Aspergillus sydowii : Aspsy1_0094550
Cluster_32	.	Afu8g02460	Uncharacterized ORF; Has domain(s) with predicted role in transmembrane transport and integral to membrane localization
Cluster_32	.	Afu8g02470	Uncharacterized ORF; Ortholog of A. nidulans FGSC A4 : AN9032, AN10883, A. fumigatus Af293 : Afu7g06950, A. niger CBS 513.88 : An03g06330, An03g00350, An05g02580 and A. oryzae RIB40 : AO090010000660
