# Supplementary material for: An LaeA- and BrlA-Dependent Cellular Network Governs Tissue-Specific Secondary Metabolism in the Human Pathogen Aspergillus fumigatus
Source: mSphere. 2018 Mar 14;3(2):e00050-18. doi: 10.1128/mSphere.00050-18 (PMC5853485; doi:10.1128/mSphere.00050-18)
Supplement: TABLE S4 [file sph002182495st4.xlsx]

## Sheet: Sheet1
Table S4. T-tests for significant differences between supernatant and mycelial secondary metabolites shown in Figure S1.
	Unpaired two-tailed parametric t test with Welch's correction
	Metabolite	Culture Type	Mutant	Mean1	Mean2	Difference	SE of difference	Welch-corrected t, df	R squared	P value	Asterisk	Significance
	Gliotoxin	Supernatant	BrlA	715000000	30500000	684500000	15008331	t=45.61 df=1.002	0.9995	0.014	*	Yes
			AbaA	715000000	20510500	694489500	25393299	t=27.35 df=1.833	0.9976	0.002	**	Yes
			WetA	715000000	995000000	-280000000	15811388	t=17.71 df=1.22	0.9961	0.02	*	Yes
		Mycelia	BrlA	120000000	790000	119210000	80000	t=1490 df=1	1	<0.001	***	Yes
			AbaA	120000000	75500000	44500000	34500000	t=1.29 df=1	0.6246	0.42	ns	No
			WetA	120000000	460000000	-340000000	80000000	t=4.25 df=1	0.9475	0.147	ns	No
	Fumiquinazoline F	Supernatant	BrlA	870798688	120339	870678349	24553735	t=35.46 df=1	0.9992	0.018	*	Yes
			AbaA	870798688	391011315	479787373	391230135	t=1.226 df=1.008	0.5987	0.434	ns	No
			WetA	870798688	1635199616	-764400928	63392832	t=12.06 df=1.342	0.9909	0.025	*	Yes
		Mycelia	BrlA	736260480	395650	735864830	13421657	t=54.83 df=1	0.9997	0.012	*	Yes
			AbaA	736260480	372731808	363528672	185144375	t=1.963 df=1.011	0.7923	0.298	ns	No
			WetA	736260480	1161855840	-425595360	257715012	t=1.651 df=1.005	0.7306	0.346	ns	No
	Fumiquinazoline A	Supernatant	BrlA	2539740672	4668875	2535071798	7271530	t=348.6 df=1.036	1	0.001	**	Yes
			AbaA	2539740672	1304387072	1235353600	72719298	t=16.99 df=1.02	0.9965	0.036	*	Yes
			WetA	2539740672	6533777152	-3994036480	607367697	t=6.576 df=1	0.9774	0.096	ns	No
		Mycelia	BrlA	24744680448	170423248	24574257200	601073115	t=40.88 df=1.003	0.9994	0.015	*	Yes
			AbaA	24744680448	8041271168	16703409280	3879612563	t=4.305 df=1.049	0.9464	0.136	ns	No
			WetA	24744680448	57634105344	-32889424896	12816332109	t=2.566 df=1.004	0.8677	0.236	ns	No
	Fumiquinazoline C	Supernatant	BrlA	3689198208	52354	3689145854	37432971	t=98.55 df=1	0.9999	0.006	**	Yes
			AbaA	3689198208	459728944	3229469264	43404213	t=74.4 df=1.616	0.9997	<0.001	***	Yes
			WetA	3689198208	6723421696	-3034223488	477863401	t=6.35 df=1.012	0.9755	0.097	ns	No
		Mycelia	BrlA	11713557504	5145457	11708412047	405456616	t=28.88 df=1	0.9988	0.022	*	Yes
			AbaA	11713557504	6197160192	5516397312	2733184076	t=2.018 df=1.045	0.7958	0.284	ns	No
			WetA	11713557504	20599311872	-8885754368	4292732527	t=2.07 df=1.018	0.808	0.283	ns	No
	Ferricrocin	Supernatant	BrlA	369105616	1095343968	-726238352	25510187	t=28.47 df=1.002	0.9988	0.022	*	Yes
			AbaA	369105616	365384688	3720928	7960098	t=0.4674 df=1.022	0.1762	0.72	ns	No
			WetA	369105616	639706304	-270600688	9260000	t=29.22 df=1.016	0.9988	0.021	*	Yes
		Mycelia	BrlA	3532709888	1054212864	2478497024	59095203	t=41.94 df=1.054	0.9994	0.013	*	Yes
			AbaA	3532709888	1736269920	1796439968	1015627517	t=1.769 df=1.007	0.7566	0.326	ns	No
			WetA	3532709888	2546069056	986640832	609537755	t=1.619 df=1.018	0.7201	0.349	ns	No
	Brevianamide F	Supernatant	BrlA	6244921856	4083679488	2161242368	243094794	t=8.891 df=1.302	0.9838	0.04	*	Yes
			AbaA	6244921856	8677694464	-2432772608	239959544	t=10.14 df=1.246	0.988	0.038	*	Yes
			WetA	6244921856	7904466176	-1659544320	241841955	t=6.862 df=1.28	0.9735	0.058	ns	No
		Mycelia	BrlA	1841399552	5663416064	-3822016512	106632992	t=35.84 df=1.002	0.9992	0.018	*	Yes
			AbaA	1841399552	1348331392	493068160	800533302	0.649	0.275	0.649	ns	No
			WetA	1841399552	2639042048	-797642496	711222961	t=1.122 df=1	0.5571	0.464	ns	No
	Fumitremorgin C	Supernatant	BrlA	18503738	152538440	-134034702	4342409	t=30.87 df=1.002	0.9989	0.02	*	Yes
			AbaA	18503738	124301472	-105797734	7008684	t=15.1 df=1.001	0.9956	0.042	*	Yes
			WetA	18503738	81963868	-63460130	5782346	t=10.97 df=1.001	0.9918	0.058	ns	No
		Mycelia	BrlA	2187688	31225186	-29037498	3254596	t=8.922 df=1.004	0.9875	0.07	ns	No
			AbaA	2187688	1624035	563654	911345	t=0.6185 df=1.056	0.2659	0.643	ns	No
			WetA	2187688	1624035	563654	911345	t=0.6185 df=1.056	0.2659	0.643	ns	No
	Endocrocin	Supernatant	BrlA	53229744	0	53229744	72124	t=738 df=1	1	<0.001	***	Yes
			AbaA	53229744	5345627	47884117	138020	t=346.9 df=1.658	1	<0.001	***	Yes
			WetA	53229744	45924224	7305520	395268	t=18.48 df=1.069	0.9969	0.029	*	Yes
		Mycelia	BrlA	88525336	0	88525336	770152	t=114.9 df=1	0.9999	0.006	**	Yes
			AbaA	88525336	37966238	50559098	22921380	t=2.206 df=1.002	0.8292	0.271	ns	No
			WetA	88525336	58376486	30148850	12225612	t=2.466 df=1.008	0.8578	0.244	ns	No
	Fumagillin	Supernatant	BrlA	4858732288	9576543232	-4717810944	196792987	t=23.97 df=1.834	0.9968	0.003	**	Yes
			AbaA	4858732288	16236606464	-11377874176	186485282	t=61.01 df=1.665	0.9996	<0.001	***	Yes
			WetA	4858732288	4267785728	590946560	684898566	t=0.8628 df=1.113	0.4008	0.535	ns	No
		Mycelia	BrlA	2334651264	2107134080	227517184	32476421	t=7.006 df=1.638	0.9677	0.033	*	Yes
			AbaA	2334651264	988996752	1345654512	604171363	t=2.227 df=1.004	0.8316	0.268	ns	No
			WetA	2334651264	2559245120	-224593856	594237356	t=0.378 df=1.004	0.1245	0.77	ns	No
	Fumigaclavine A	Supernatant	BrlA	4858732288	9576543232	-4717810944	196792987	t=21.08 df=1	0.9978	0.03	*	Yes
			AbaA	4858732288	16236606464	-11377874176	186485282	t=20.35 df=1.009	0.9976	0.03	*	Yes
			WetA	4858732288	4267785728	590946560	684898566	t=5.745 df=1.187	0.9653	0.083	ns	No
		Mycelia	BrlA	2334651264	2107134080	227517184	32476421	t=87.27 df=1	0.9999	0.007	**	Yes
			AbaA	2334651264	988996752	1345654512	604171363	t=13.42 df=1.065	0.9941	0.041	*	Yes
			WetA	2334651264	2559245120	-224593856	594237356	t=2.671 df=1.015	0.8755	0.225	ns	No
	Fumigaclavine C	Supernatant	BrlA	208943744	0	208943744	9913200	t=54.01 df=1	0.9997	0.012	*	Yes
			AbaA	208943744	6774943	202168801	9936114	t=40.46 df=1.863	0.9989	<0.001	***	Yes
			WetA	208943744	402889136	-193945392	33758079	t=7.102 df=1	0.9806	0.089	ns	No
		Mycelia	BrlA	16977435136	6445626	16970989510	194462179	t=18.24 df=1	0.997	0.035	*	Yes
			AbaA	16977435136	2308412736	14669022400	1093229381	t=14.95 df=1.43	0.9936	0.015	*	Yes
			WetA	16977435136	10905730560	6071704576	2273172569	t=1.061 df=1.079	0.5107	0.471	ns	No
	Pseurotin A	Supernatant	BrlA	140805988	61843802	78962186	12478185	t=6.328 df=1.134	0.9725	0.08	ns	No
			AbaA	140805988	189573600	-48767612	15441221	t=3.158 df=1.905	0.8397	0.093	ns	No
			WetA	140805988	76068200	64737788	12440175	t=5.204 df=1.121	0.9602	0.101	ns	No
		Mycelia	BrlA	865114400	617051392	248063008	27710181	t=8.952 df=1.842	0.9775	0.016	*	Yes
			AbaA	865114400	331532928	533581472	189474793	t=2.816 df=1.015	0.8865	0.214	ns	No
			WetA	865114400	1033973344	-168858944	235788767	t=0.7161 df=1.01	0.3368	0.603	ns	No
	Pyripyropene A	Supernatant	BrlA	190885360	50472	190834888	3776798	t=0.7161 df=1.01	0.3368	0.603	ns	No
			AbaA	190885360	101997772	88887588	8066173	t=11.02 df=1.521	0.9876	0.02	*	Yes
			WetA	190885360	298860560	-107975200	30372125	t=3.555 df=1.031	0.9245	0.169	ns	No
		Mycelia	BrlA	33533312	32418987	1114325	5741976	t=0.1941 df=1.25	0.02924	0.873	ns	No
			AbaA	33533312	22297983	11235329	9234514	t=1.217 df=1.091	0.5757	0.425	ns	No
			WetA	33533312	84697564	-51164252	22572728	t=2.267 df=1.015	0.8351	0.262	ns	No
	Questin	Supernatant	BrlA							nd
			AbaA							nd
			WetA							nd
		Mycelia	BrlA	574450	0	574450	46122	t=12.46 df=1	0.9936	0.051	ns	No
			AbaA	574450	0	574450	46122	t=12.46 df=1	0.9936	0.051	ns	No
			WetA	574450	11339	563111	47495	t=11.86 df=1.12	0.9921	0.041	*	Yes
	Terezine D	Supernatant	BrlA	1039905344	534650864	505254480	19337587	t=26.13 df=1.61	0.9976	0.004	**	Yes
			AbaA	1039905344	941355648	98549696	21903204	t=4.499 df=1.465	0.9325	0.079	ns	No
			WetA	1039905344	1243720512	-203815168	32648241	t=6.243 df=1.194	0.9703	0.074	ns	No
		Mycelia	BrlA	962633056	171069416	791563640	9374302	t=84.44 df=1.081	0.9998	0.005	**	Yes
			AbaA	962633056	306990032	655643024	168742528	t=3.885 df=1	0.9379	0.16	ns	No
			WetA	962633056	2011394112	-1048761056	438558201	t=2.391 df=1	0.8512	0.252	ns	No
	Helvolic acid	Supernatant	BrlA	42067	1641521	-1599454	55711	t=28.71 df=1.961	0.9976	0.001	**	Yes
			AbaA	42067	5267033	-5224965	2269159	t=2.303 df=1.001	0.8412	0.261	ns	No
			WetA	42067	174532	-132465	90645	t=1.461 df=1.511	0.5857	0.318	ns	No
		Mycelia	BrlA	812954	511843	301111	531173	t=0.5669 df=1.933	0.1426	0.63	ns	No
			AbaA	812954	993775	-180821	1074686	t=0.1683 df=1.329	0.02085	0.888	ns	No
			WetA	812954	686810	126144	733004	t=0.1721 df=1.751	0.01663	0.881	ns	No
