# Supplementary material for: An LaeA- and BrlA-Dependent Cellular Network Governs Tissue-Specific Secondary Metabolism in the Human Pathogen Aspergillus fumigatus
Source: mSphere. 2018 Mar 14;3(2):e00050-18. doi: 10.1128/mSphere.00050-18 (PMC5853485; doi:10.1128/mSphere.00050-18)
Supplement: TABLE S5 [file sph002182495st5.xlsx]

## Sheet: Sheet2
Table S5. Overlap in LaeA and BrlA regulated clusters.
Cluster number	SM biosynthetic gene cluster	Backbone enzyme	Metabolite	LaeA regulated in microarray	BrlA regulated	Conidial	With CS-TF
1	Afu1g00970 - Afu1g01010	PKS	unknown	N	Y(Neg)		N
2	Afu1g10270 - Afu1g10390	NRPS (Pes1)	Nidulanin-like	Y	Y (Both)		N
3	Afu1g17190 - Afu1g17200	NRPS (SidC)	Ferricrocin	N	Y (Pos)		Y
4	Afu1g17710 - Afu1g17740	PKS	Fusarielin-like	N	N		Y
5	Afu2g01260 - Afu2g01410	PKS	unknown	N	Y (Both)		N
6	Afu2g05700 - Afu2g05850	PKS like	unknown	N	Y (Both)		Y
7	Afu2g17530 - Afu2g17600	PKS (PksP)	DHN melanin	Y	Y (Pos)	Yes	Y
8	Afu2g17960 - Afu2g18060	DMAT (FgaPT1)	fumigaclavine	Y	Y (Pos)	Yes	N
9	Afu3g01400 - Afu3g01480	PKS	unknown	Partial	Y (Both)		Y
10	Afu3g02450 - Afu3g02760	PKS-like; PKS; NRPS-like	unknown	N	Y (Both)		Y
11	Afu3g03390 - Afu3g03440	NRPS (SidD)	Fusarinine C	Not reported	Y (Pos)		Y
12	Afu3g03520 - Afu3g03630			Not reported	Y (Pos)
13	Afu3g12890 - Afu3g12960	DMAT	HAS	Y	N		Y
14	Afu3g13600 - Afu3g13730	NRPS	Unknown	N	Y(Both)		Y
15	Afu3g14690 - Afu3g14770	PKS	Unknown	Y	Y (Pos)		Y
16	Afu3g15250 - Afu3g15300	NRPS	Unknown	N	N		Y
17	Afu4g00210 - Afu4g00240	PKS (EncA)	Endocrocin	Y	Y (Pos)	Yes	N
18	Afu4g14460 - Afu4g14580	PKS (TpcC)	Trypacidin	Y	N	Yes	Y
19	Afu4g14770 - Afu4g14850	Oxidosqualene cyclase	Protostadienols,	Y	Y (Pos)		N
			Helvolic acid
33	Afu5g00100-Afu5g00135	Squalene-hopene cyclase	Unknown	N	N		Y
20	Afu5g10120 - Afu5g10220	NRPS-Like	unknown	Not reported	Y (Both)		Y
21	Afu5g12700 - Afu5g12790	NRPS (Pes3)	unknown	N	Y (Both)		CCCH zinc finger
22	Afu6g03430 - Afu6g03490	NRPS-Like	Fumisoquins	Y	Y (Pos)		Y
23	Afu6g08540 - Afu6g09580	NRPS-Like	unknown	N	N		Y
24	Afu6g09580 - Afu6g09620	NRPS	unknown	Y	Y (Both)
25	Afu6g09630 - Afu6g09740	NRPS (GliP)	Gliotoxin	Y	Y (Pos)		Y
26	Afu6g12040 - Afu6g12080	NRPS (FmqA)	Fumiquinazolines	Y	Y (Pos)	Yes	Y*
27	Afu6g13920 - Afu6g14000	PKS/Terpene Cyclase	Pyripyropenes	Y	Y (Pos)		N
28	Afu7g00120 - Afu7g00180	PKS-nrps hybrid	Neosartoricin	N	N		Y
29	Afu8g00170 - Afu8g00260	NRPS (FtmA)	Fumitremorgins	Y	Y (Both)	Hyphal	N
30	Afu8g00370 - Afu8g00520 except Afu8g00440	PKS (fma-PKS) / TC (fma-TC)	Fumagillin	Y	Y (Both)		Y
	Afu8g00530 - Afu8g00570 and Afu8g00440	PKS/NRPS hybrid (PsoA)	pseurotin A	Y	Y (Pos)	Hyphal	Y
31	Afu8g01630 - Afu8g01640	NRPS-Like	unknown	Not reported	Y (Pos)		N
32	Afu8g02350 - Afu8g02490	PKS/terpene	unknown	Not reported	Y (Both)		N
