# Supplementary material for: An LaeA- and BrlA-Dependent Cellular Network Governs Tissue-Specific Secondary Metabolism in the Human Pathogen Aspergillus fumigatus
Source: mSphere. 2018 Mar 14;3(2):e00050-18. doi: 10.1128/mSphere.00050-18 (PMC5853485; doi:10.1128/mSphere.00050-18)
Supplement: TABLE S6 [file sph002182495st6.xlsx]

## Sheet: Sheet1
Table S6. Shared targets of SrbA and BrlA.
SRBA targets	Annotation	Cluster	Cluster product	BrlA GMM
Afu1g00150	Uncharacterized ORF; RING finger protein; has domain(s) with predicted nucleic acid and zinc ion binding activity; gene pair with AFUA_6G09370			Not diff
Afu1g02970	Uncharacterized ORF; Has domain(s) with predicted oxidoreductase activity and role in metabolic process			Down regulated
Afu1g03610	Uncharacterized ORF; Protein of unknown function; calcium downregulated			Down regulated
Afu1g03720	Uncharacterized ORF; Ortholog(s) have mitochondrion localization			Down regulated
Afu1g03950	erg5 Uncharacterized ORF; Cytochrome P450 with a role in C-22 denaturation; sterol C22 desaturase; SrbA-regulated during hypoxia			Down regulated
Afu1g04920	sha1 Uncharacterized ORF; Putative calmodulin-binding protein			Down regulated
Afu1g05830	Uncharacterized ORF; Ortholog(s) have extracellular region localization			Not diff
Afu1g07440	hsp70 Verified ORF; Molecular chaperone; conidia-enriched protein			Down regulated
Afu1g07480	hem13 Uncharacterized ORF; Coproporphyrinogen III oxidase with a predicted role in heme biosynthesis; protein levels increase in amphotericin B; reacts with rabbit immunosera exposed to conidia; repressed by exposure to artemisinin; SrbA-regulated during hypoxia			Down regulated
Afu1g09030	Uncharacterized ORF; Protein of unknown function; calcium downregulated; transcript up-regulated in conidia exposed to neutrophils			Up regulated
Afu1g09150	Uncharacterized ORF; Has domain(s) with predicted serine-type endopeptidase activity, role in proteolysis and integral to membrane localization			Not diff
Afu1g10350	pgkA Verified ORF; Putative phosphoglycerate kinase; reacts with rabbit immunosera exposed to conidia; hypoxia induced protein; transcript up-regulated in conidia exposed to neutrophils; induced by gliotoxin exposure	Cluster 2	Nidulanin-like	Down regulated
Afu1g10440	Uncharacterized ORF; Has domain(s) with predicted RNA binding activity			Down regulated
Afu1g12830	niaD Uncharacterized ORF; Nitrate reductase			Down regulated
Afu1g12840	niiA Uncharacterized ORF; Putative nitrite reductase; nitrogen-regulated gene, used as a conditional promoter; protein induced by heat shock; transcript downregulated in response to voriconazole			Down regulated
Afu1g13420	Uncharacterized ORF; Ortholog(s) have peptidyl-prolyl cis-trans isomerase activity, protein phosphatase type 2A regulator activity, role in mitotic spindle organization in nucleus, response to osmotic stress and protein phosphatase type 2A complex localization			Not diff
Afu1g13820	Uncharacterized ORF; Ortholog of Aspergillus glaucus : Aspgl1_0038114, N. fischeri NRRL 181 : NFIA_011700 and A. fumigatus A1163 : AFUB_013300			Down regulated
Afu1g14460	Uncharacterized ORF; Has domain(s) with predicted DNA binding, zinc ion binding activity, role in transcription, DNA-dependent and nucleus localization			Up regulated
Afu1g15440	ags3 Verified ORF; Putative alpha(1-3) glucan synthase; mutants show increased lung invasion and fungal burden in immunosuppressed mice, increased rate of germination, increased melanin production			Down regulated
Afu2g01260	srbA Verified ORF; Sterol regulatory element binding protein (SREBP); basic helix-loop-helix leucine zipper DNA binding domain; role in the hypoxia response, iron homeostasis, ergosterol biosynthesis, resistance to azole drugs, maintenance of cell polarity	Cluster 5	.	Down regulated
Afu2g02130	Uncharacterized ORF; Has domain(s) with predicted heme binding activity and role in lipid metabolic process			Down regulated
Afu2g04180	Uncharacterized ORF; Predicted adhesin-like protein			Not diff
Afu2g04190	Uncharacterized ORF; Has domain(s) with predicted nucleic acid binding, zinc ion binding activity			Down regulated
Afu2g05150	mp2 Uncharacterized ORF; Putative glycophosphatidylinositol (GPI)-anchored cell wall protein; putative adhesin; antigenic galactomannoprotein; induced by exposure to artemisinin			Up regulated
Afu2g05790	Uncharacterized ORF; Oligosaccharyl transferase alpha subunit; transcript induced by exposure to human airway epithelial cells	Cluster 6	.	Down regulated
Afu2g06040	Uncharacterized ORF; Putative actin cortical patch component			Down regulated
Afu2g08350	Uncharacterized ORF; Has domain(s) with predicted role in transmembrane transport and integral to membrane localization			Up regulated
Afu2g08360	pyrG Verified ORF; Orotidine 5'-monophosphate decarboxylase			Not diff
Afu2g11520	Uncharacterized ORF; Monosugar-transporter similar to mstC			Down regulated
Afu2g12610	Uncharacterized ORF; Has domain(s) with predicted nucleotide binding, oxidoreductase activity and role in oxidation-reduction process			Down regulated
Afu2g13470	Uncharacterized ORF; Ortholog(s) have nucleotidase activity and role in pyrimidine nucleobase metabolic process			Down regulated
Afu2g13830	Uncharacterized ORF; Ortholog of A. niger CBS 513.88 : An02g05320, A. oryzae RIB40 : AO090026000191, A. niger ATCC 1015 : 52229-mRNA, Aspergillus wentii : Aspwe1_0045486 and Aspergillus versicolor : Aspve1_0481946			Down regulated
Afu2g14740	Uncharacterized ORF; Ortholog of A. nidulans FGSC A4 : AN7548, A. niger CBS 513.88 : An15g03570, A. oryzae RIB40 : AO090026000805, A. niger ATCC 1015 : 182202-mRNA and Aspergillus wentii : Aspwe1_0118903			Not diff
Afu2g16250	Uncharacterized ORF; Ortholog(s) have role in cleistothecium development, hyphal growth, protein neddylation and signalosome localization			Not diff
Afu2g17170	Uncharacterized ORF; Ortholog(s) have sodium:hydrogen antiporter activity, role in cellular potassium ion homeostasis, response to osmotic stress and membrane raft, plasma membrane localization			Not diff
Afu3g00810	hyd1 Uncharacterized ORF; Putative cholestenol delta-isomerase; transcript up-regulated in conidia exposed to neutrophils; SrbA-regulated during hypoxia			Down regulated
Afu3g02500	Uncharacterized ORF; Putative protein kinase	Cluster 10	fragmented_supercluster	Down regulated
Afu3g06190	Uncharacterized ORF; Cytochrome c oxidase subunit Via; hypoxia induced protein			Down regulated
Afu3g06460	Uncharacterized ORF; Protein of unknown function; hypoxia induced protein			Down regulated
Afu3g08450	Uncharacterized ORF; Ortholog of A. nidulans FGSC A4 : AN2979, A. niger CBS 513.88 : An02g12090, A. oryzae RIB40 : AO090005001429, A. niger ATCC 1015 : 173936-mRNA and Aspergillus wentii : Aspwe1_0551961			Up regulated
Afu3g14540	hsp30 Verified ORF; Putative 30-kilodalton heat shock protein; conidia-enriched protein; protein levels increase in response to amphotericin B and hydrogen peroxide			Down regulated
Afu3g14600	Uncharacterized ORF; Has domain(s) with predicted DNA binding, protein kinase regulator activity, zinc ion binding activity, role in transcription, DNA-dependent and nucleus, protein kinase CK2 complex localization			Down regulated
Afu4g00580	Uncharacterized ORF; Ortholog of A. fumigatus A1163 : AFUB_101130			Down regulated
Afu4g03410	Uncharacterized ORF; Putative flavohemoprotein; protein induced by heat shock and hypoxia			Down regulated
Afu4g03460	Uncharacterized ORF; Putative helix-loop-helix (HLH) DNA binding domain protein; calcium-downregulated			Down regulated
Afu4g04590	Uncharacterized ORF; Ortholog(s) have mitochondrion localization			Down regulated
Afu4g04820	erg25B Uncharacterized ORF; Putative C-4 methyl sterol oxidase with a predicted role in ergosterol biosynthesis; SrbA-regulated during hypoxia			Down regulated
Afu4g06890	cyp51A Verified ORF; 14-alpha sterol demethylase; commonly mutated in drug resistant isolates; putative ortholog of A. nidulans pdmA; transcript induced by exposure to fluconazole and voriconazole; SrbA-regulated during hypoxia			Down regulated
Afu4g06920	Uncharacterized ORF; Has domain(s) with predicted heat shock protein binding, unfolded protein binding activity and role in protein folding			Not diff
Afu4g10100	Uncharacterized ORF; Has domain(s) with predicted oxidoreductase activity and role in oxidation-reduction process			Down regulated
Afu4g11250	cafA Uncharacterized ORF; Putative carbonic anhydrase; decreased conidiation in the mutant; hypoxia induced protein			Down regulated
Afu4g11340	lys9 Uncharacterized ORF; Saccharopine dehydrogenase; hypoxia induced protein; transcript induced by exposure to human airway epithelial cells			Down regulated
Afu4g13260	Uncharacterized ORF; Ortholog of A. nidulans FGSC A4 : AN1934, A. niger CBS 513.88 : An01g08930, A. oryzae RIB40 : AO090009000258, A. niger ATCC 1015 : 171431-mRNA and Aspergillus wentii : Aspwe1_0033794			Not diff
Afu5g00840	Uncharacterized ORF; Ortholog of A. nidulans FGSC A4 : AN5639, AN2587, AN9444, AN7395, A. oryzae RIB40 : AO090102000018 and A. niger ATCC 1015 : 134885-mRNA, 194124-mRNA			Down regulated
Afu5g03290	Uncharacterized ORF; Ortholog of A. nidulans FGSC A4 : AN8197, A. niger CBS 513.88 : An09g05540, A. oryzae RIB40 : AO090102000532, A. niger ATCC 1015 : 56901-mRNA and Aspergillus wentii : Aspwe1_0115831			Down regulated
Afu5g03300	Uncharacterized ORF; Ortholog of A. nidulans FGSC A4 : AN11597, A. niger CBS 513.88 : An09g05625, A. niger ATCC 1015 : 188256-mRNA, Aspergillus wentii : Aspwe1_0114897 and Aspergillus versicolor : Aspve1_0203178			Down regulated
Afu5g03380	Uncharacterized ORF; Has domain(s) with predicted N,N-dimethylaniline monooxygenase activity, NADP binding, flavin adenine dinucleotide binding activity and role in oxidation-reduction process			Down regulated
Afu5g03800	ftrA Verified ORF; Putative high-affinity iron permease; expression upregulated under low iron conditions; SrbA-regulated during hypoxia			Down regulated
Afu5g04170	hsp90 Verified ORF; Heat shock protein; allergen Asp f 12; likely essential; required for conidiation and cell wall integrity; transcript induced by growth on hydrogen peroxide; enters the nucleus in response to heat shock			Not diff
Afu5g06240	alcC Verified ORF; Putative zinc-dependent alcohol dehydrogenase, involved in ethanol fermentation; predicted gene pair with adh1; protein induced by hydrogen peroxide; reacts with rabbit immunosera exposed to A. fumigatus conidia			Down regulated
Afu5g06470	Uncharacterized ORF; Has domain(s) with predicted ATP binding, protein kinase activity, protein tyrosine kinase activity, transferase activity, transferring phosphorus-containing groups activity and role in protein phosphorylation			Down regulated
Afu5g06490	Uncharacterized ORF; Ortholog of A. nidulans FGSC A4 : AN12336, A. niger CBS 513.88 : An17g01160, Aspergillus wentii : Aspwe1_0167419, Aspergillus terreus NIH2624 : ATET_09378 and Aspergillus glaucus : Aspgl1_0043661			Down regulated
Afu5g07340	Uncharacterized ORF; Has domain(s) with predicted heat shock protein binding, unfolded protein binding activity and role in protein folding			Down regulated
Afu5g07780	erg1 Verified ORF; Putative squalene monooxygenase; higher expression in 48 h biofilm vs planktonic cells; SrbA-regulated during hypoxia			Down regulated
Afu5g08220	Uncharacterized ORF; Ortholog of A. nidulans FGSC A4 : AN7714, A. niger CBS 513.88 : An03g04430, A. oryzae RIB40 : AO090701000741, A. niger ATCC 1015 : 191326-mRNA and Aspergillus wentii : Aspwe1_0100095			Down regulated
Afu5g09060	Uncharacterized ORF; Ortholog of A. nidulans FGSC A4 : AN4672, A. oryzae RIB40 : AO090020000484, A. niger ATCC 1015 : 181348-mRNA, Aspergillus wentii : Aspwe1_0167682 and Aspergillus sydowii : Aspsy1_0155033			Not diff
Afu5g10650	Uncharacterized ORF; Has domain(s) with predicted FMN binding, oxidoreductase activity, oxidoreductase activity, acting on the CH-NH2 group of donors, pyridoxamine-phosphate oxidase activity			Down regulated
Afu5g10660	Uncharacterized ORF; Pentatricopeptide repeat protein; transcript induced by exposure to human airway epithelial cells			Down regulated
Afu5g11190	Uncharacterized ORF; Ortholog of A. nidulans FGSC A4 : AN0186, A. niger ATCC 1015 : 206311-mRNA, Aspergillus wentii : Aspwe1_0050435, Aspergillus versicolor : Aspve1_0157455 and Aspergillus zonatus : Aspzo1_0126807			Down regulated
Afu5g14790	Uncharacterized ORF; Putative phosphoenol pyruvate synthase; transcript levels decrease during conidial germination			Down regulated
Afu6g02280	aspf3 Verified ORF; Allergen Asp f 3; peroxiredoxin family reductase; putative peroxismal membrane protein; IgE binding; protein induced by heat shock and by exposure to hydrogen peroxide; hypoxia induced protein; induced by gliotoxin exposure			Down regulated
Afu6g03400	Uncharacterized ORF; Transcript up-regulated in conidia exposed to neutrophils			Down regulated
Afu6g03770	Uncharacterized ORF; Ortholog(s) have role in reciprocal meiotic recombination and endoplasmic reticulum localization			Down regulated
Afu6g05140	erg3A Uncharacterized ORF; Putative sterol delta 5,6-desaturase-like protein with similarity to Erg3; upregulated in 24h biofilm vs planktonic culture; SrbA-regulated during hypoxia			Down regulated
Afu6g06470	Uncharacterized ORF; Putative integral plasma membrane heat shock protein; transcript downregulated in response to amphotericin B and to to voriconazole; induction in response to hydrogen peroxide Yap1-dependent			Down regulated
Afu6g06860	rgsA Uncharacterized ORF; G-protein signal regulator with an RGS domain			Down regulated
Afu6g06970	Uncharacterized ORF; Ortholog of A. nidulans FGSC A4 : AN5733, A. oryzae RIB40 : AO090003000079, Aspergillus wentii : Aspwe1_0050160, Aspergillus versicolor : Aspve1_0132614 and Aspergillus zonatus : Aspzo1_0024410			Down regulated
Afu6g08120	Uncharacterized ORF; Has domain(s) with predicted ATP binding, protein kinase activity, transferase activity, transferring phosphorus-containing groups activity and role in protein phosphorylation			Down regulated
Afu6g13380	Uncharacterized ORF; Ortholog of A. nidulans FGSC A4 : AN5453/artG, A. niger CBS 513.88 : An08g09040, A. oryzae RIB40 : AO090003000465, A. niger ATCC 1015 : 207787-mRNA and Aspergillus wentii : Aspwe1_0047105			Up regulated
Afu6g14130	Uncharacterized ORF; Has domain(s) with predicted acid-amino acid ligase activity			Down regulated
Afu7g03740	cyp51B Verified ORF; Putative 14-alpha demethylase with a predicted role in ergosterol biosynthesis; transcript upregulated in response to amphotericin B; SrbA-regulated during hypoxia			Down regulated
Afu7g04740	Uncharacterized ORF; Ortholog of A. nidulans FGSC A4 : AN3506, AN7923, AN10467, AN8529, AN11165, AN10294, AN0364, AN7376 and A. fumigatus Af293 : Afu1g01960, Afu3g03315, Afu5g09890, Afu7g01960, Afu8g05750, Afu5g00135, Afu7g06526			Down regulated
Afu7g05890	Uncharacterized ORF; Ortholog of A. fumigatus A1163 : AFUB_091470			Not diff
Afu7g05920	Uncharacterized ORF; Ortholog(s) have role in asexual sporulation resulting in formation of a cellular spore, unsaturated fatty acid biosynthetic process			Down regulated
Afu7g06060	sit1 Uncharacterized ORF; Putative siderophore transporter; SrbA-regulated during hypoxia			Not diff
Afu8g01280	Uncharacterized ORF; Has domain(s) with predicted hydrolase activity and role in metabolic process			Not diff
Afu8g02440	erg25 Uncharacterized ORF; Putative c-4 methyl sterol oxidase with a predicted role in ergosterol biosynthesis; repressed by exposure to artemisinin; SrbA-regulated during hypoxia	Cluster 32	.	Down regulated
Afu8g02450	Uncharacterized ORF; Ortholog of A. nidulans FGSC A4 : AN8913, A. oryzae RIB40 : AO090010000666, Aspergillus wentii : Aspwe1_0177732, Aspergillus versicolor : Aspve1_0396039 and Aspergillus sydowii : Aspsy1_0094550	Cluster 32	.	Down regulated
Afu8g02460	Uncharacterized ORF; Has domain(s) with predicted role in transmembrane transport and integral to membrane localization	Cluster 32	.	Down regulated
Afu8g05600	Uncharacterized ORF; Ortholog of A. nidulans FGSC A4 : AN1549, A. niger CBS 513.88 : An16g07080, A. oryzae RIB40 : AO090005000583, A. niger ATCC 1015 : 205017-mRNA and Aspergillus wentii : Aspwe1_0187131			Down regulated
Afu8g05640	Uncharacterized ORF; Ortholog of A. nidulans FGSC A4 : AN10216, A. niger CBS 513.88 : An15g04470, A. oryzae RIB40 : AO090005000578, A. niger ATCC 1015 : 200704-mRNA and Aspergillus wentii : Aspwe1_0118846			Down regulated
