# Supplementary material for: An LaeA- and BrlA-Dependent Cellular Network Governs Tissue-Specific Secondary Metabolism in the Human Pathogen Aspergillus fumigatus
Source: mSphere. 2018 Mar 14;3(2):e00050-18. doi: 10.1128/mSphere.00050-18 (PMC5853485; doi:10.1128/mSphere.00050-18)
Supplement: TABLE S7 [file sph002182495st7.xlsx]

## Sheet: Sheet1
Table S7. Primers used for semi-qRT-PCR.
FY act1 RT FOR	CGG CCG TGA TCT GAC GGA C
FY act1 RT REV	AGC TCT GGG AGG CAG TCT G
FY 1G17200 RT FOR	GAG GTC CAG TTC GCT CTG G
FY 1G17200 RT REV	GCA GCT GAC TCA CTG CAG C
FY 4G00210 RT FOR	GGATAACGTCACTATCAGCGG
FY 4G00210 RT REV	GATGGCAGTTGTAGAGATGGG
KT56RTF2	CCAGAGCCTTGACGACTTC
KT56RTR2	ATGGCCACAAGATGAATGG
FY 2G17600 RT FOR	GAG CGC GCT GAC CTG TAT C
FY 2G17600 RT REV	CAA TCT CGA CTG CCA GCG G
FY 1G17740 RT FOR	GCG CTG GGC TGG ATC CAA C
FY 1G17740 RT REV	GAC CTG CCA GTC CCG CTG T
